# Supplementary material for: Integrative lipidomics profile uncovers the mechanisms underlying high-level α-linolenic acid accumulation in Paeonia rockii seeds
Source: Hortic Res. 2023 May 15;10(7):uhad106. doi: 10.1093/hr/uhad106 (PMC10419846; doi:10.1093/hr/uhad106)
Supplement: Web_Material_uhad106 [file web_material_uhad106.zip › Table S1.xlsx]

## Sheet: shee1
Table S1 Information of all identified lipid molecules (760) in P. rockii seeds.
No.	Lipid	Adduct	FA1	FA2	FA3	FA4	Molecular Weight	Formula	Class I	Class II
1	Cer(d40:1)	[M+H]+	18:0	22:1+O	NA	NA	637.601	C40H79NO4	SP	Cer
2	Cer(d36:4)	[M+H]+	18:2	18:2	NA	NA	559.496	C36H65NO3	SP	Cer
3	Cer(d42:3)	[M+H]+	18:2	24:1	NA	NA	645.606	C42H79NO3	SP	Cer
4	Cer(d38:3)	[M+H]+	18:2	20:1	NA	NA	589.543	C38H71NO3	SP	Cer
5	Cer(d36:3)	[M+H]+	18:2	18:1	NA	NA	561.512	C36H67NO3	SP	Cer
6	Cer(d34:3)	[M+H]+	18:2	16:1	NA	NA	533.481	C34H63NO3	SP	Cer
7	Cer(d44:2)	[M+H]+	18:2	26:0	NA	NA	675.653	C44H85NO3	SP	Cer
8	Cer(d42:2)	[M+H]+	18:2	24:0	NA	NA	647.622	C42H81NO3	SP	Cer
9	Cer(d41:2)	[M+H]+	18:2	23:0	NA	NA	633.606	C41H79NO3	SP	Cer
10	Cer(d34:0)	[M+H]+	18:0	16:0	NA	NA	539.528	C34H69NO3	SP	Cer
11	Cer(d34:2)	[M+H]+	18:2	16:0	NA	NA	535.496	C34H65NO3	SP	Cer
12	Cer(d34:2)	[M+H]+	18:1	16:1	NA	NA	535.496	C34H65NO3	SP	Cer
13	Cer(d44:1)	[M+H]+	18:1	26:0	NA	NA	677.669	C44H87NO3	SP	Cer
14	Cer(d43:1)	[M+H]+	18:1	25:0	NA	NA	663.653	C43H85NO3	SP	Cer
15	Cer(d42:1)	[M+H]+	18:1	24:0	NA	NA	649.637	C42H83NO3	SP	Cer
16	Cer(d36:1)	[M+H]+	18:1	18:0	NA	NA	565.543	C36H71NO3	SP	Cer
17	Cer(d34:1)	[M+H]+	18:1	16:0	NA	NA	537.512	C34H67NO3	SP	Cer
18	Cer(d36:0)	[M+H]+	18:0	18:0	NA	NA	567.559	C36H73NO3	SP	Cer
19	Cer(d36:2)	[M+H]+	18:2	18:0	NA	NA	563.528	C36H69NO3	SP	Cer
20	Cert(d44:1)	[M+H]+	18:1	26:0+O	NA	NA	709.658	C44H87NO5	SP	Cert
21	Cert(d36:4)	[M+H]+	18:1	27:0+O	NA	NA	723.674	C45H89NO5	SP	Cert
22	Cert(d36:5)	[M+H]+	18:1	23:1+O	NA	NA	665.596	C41H79NO5	SP	Cert
23	Cert(d36:6)	[M+H]+	18:0	16:0	NA	NA	555.523	C34H69NO4	SP	Cert
24	Cert(d36:7)	[M+H]+	18:0	26:0	NA	NA	695.679	C44H89NO4	SP	Cert
25	Cert(d36:8)	[M+H]+	18:0	22:0	NA	NA	639.617	C40H81NO4	SP	Cert
26	Cert(d36:9)	[M+H]+	18:0	24:0	NA	NA	667.648	C42H85NO4	SP	Cert
27	Cert(d36:10)	[M+H]+	18:1	25:0+O	NA	NA	695.643	C43H85NO5	SP	Cert
28	Cert(d36:11)	[M+H]+	18:1	24:0	NA	NA	665.632	C42H83NO4	SP	Cert
29	Cert(d36:12)	[M+H]+	18:0	18:0	NA	NA	583.554	C36H73NO4	SP	Cert
30	Cert(d36:13)	[M+H]+	18:1	24:0+O	NA	NA	681.627	C42H83NO5	SP	Cert
31	Cert(d36:14)	[M+H]+	18:1	16:0+O	NA	NA	569.502	C34H67NO5	SP	Cert
32	Cert(d36:15)	[M+H]+	18:1	20:0+O	NA	NA	625.565	C38H75NO5	SP	Cert
33	Cert(d36:16)	[M+H]+	18:1	18:0+O	NA	NA	597.533	C36H71NO5	SP	Cert
34	Cert(d36:17)	[M+H]+	18:0	26:0+O	NA	NA	711.674	C44H89NO5	SP	Cert
35	Cert(d36:18)	[M+H]+	18:0	25:0+O	NA	NA	697.658	C43H87NO5	SP	Cert
36	Cert(d36:19)	[M+H]+	18:0	24:0+O	NA	NA	683.643	C42H85NO5	SP	Cert
37	Cert(d36:20)	[M+H]+	18:0	23:0+O	NA	NA	669.627	C41H83NO5	SP	Cert
38	Cert(d36:21)	[M+H]+	18:1	26:0	NA	NA	693.664	C44H87NO4	SP	Cert
39	Cert(d36:22)	[M+H]+	18:0	18:0+O	NA	NA	599.549	C36H73NO5	SP	Cert
40	Cert(d36:23)	[M+H]+	18:0	16:0+O	NA	NA	571.518	C34H69NO5	SP	Cert
41	Cert(d36:24)	[M+H]+	17:0	24:0+O	NA	NA	669.627	C41H83NO5	SP	Cert
42	Cert(d36:25)	[M+H]+	18:1	22:0+O	NA	NA	653.596	C40H79NO5	SP	Cert
43	Cert(d36:26)	[M+H]+	18:0	20:0+O	NA	NA	627.58	C38H77NO5	SP	Cert
44	Coenzyme Q10	[M+H]+	-	-	-	-	862.684	C59H90O4	PR	CoQ
45	Coenzyme Q8	[M+H]+	-	-	-	-	780.606	C53H80O4	PR	CoQ
46	Coenzyme Q9	[M+H]+	-	-	-	-	794.621	C54H82O4	PR	CoQ
47	DAG(34:5)	[M+NH4]+	16:2	18:3	NA	NA	586.46	C37H62O5	GL	DAG
48	DAG(30:1)	[M+NH4]+	14:0	16:1	NA	NA	538.46	C33H62O5	GL	DAG
49	DAG(32:1)	[M+NH4]+	18:1	14:0	NA	NA	566.491	C35H66O5	GL	DAG
50	DAG(32:1)	[M+NH4]+	16:0	16:1	NA	NA	566.491	C35H66O5	GL	DAG
51	DAG(33:1)	[M+NH4]+	16:0	17:1	NA	NA	580.507	C36H68O5	GL	DAG
52	DAG(33:1)	[M+NH4]+	15:0	18:1	NA	NA	580.507	C36H68O5	GL	DAG
53	DAG(34:1)	[M+NH4]+	16:0	18:1	NA	NA	594.522	C37H70O5	GL	DAG
54	DAG(35:1)	[M+NH4]+	17:0	18:1	NA	NA	608.538	C38H72O5	GL	DAG
55	DAG(35:1)	[M+NH4]+	16:0	19:1	NA	NA	608.538	C38H72O5	GL	DAG
56	DAG(36:1)	[M+NH4]+	16:0	20:1	NA	NA	622.554	C39H74O5	GL	DAG
57	DAG(36:1)	[M+NH4]+	18:0	18:1	NA	NA	622.554	C39H74O5	GL	DAG
58	DAG(38:1)	[M+NH4]+	18:1	20:0	NA	NA	650.585	C41H78O5	GL	DAG
59	DAG(32:2)	[M+NH4]+	14:0	18:2	NA	NA	564.475	C35H64O5	GL	DAG
60	DAG(37:0)	[M+NH4]+	21:0	16:0	NA	NA	638.585	C40H78O5	GL	DAG
61	DAG(37:0)	[M+NH4]+	19:0	18:0	NA	NA	638.585	C40H78O5	GL	DAG
62	DAG(36:5)	[M+NH4]+	18:2	18:3	NA	NA	614.491	C39H66O5	GL	DAG
63	DAG(36:0)	[M+NH4]+	16:0	20:0	NA	NA	624.569	C39H76O5	GL	DAG
64	DAG(36:0)	[M+NH4]+	18:0	18:0	NA	NA	624.569	C39H76O5	GL	DAG
65	DAG(35:0)	[M+NH4]+	17:0	18:0	NA	NA	610.554	C38H74O5	GL	DAG
66	DAG(34:0)	[M+NH4]+	14:0	20:0	NA	NA	596.538	C37H72O5	GL	DAG
67	DAG(34:0)	[M+NH4]+	16:0	18:0	NA	NA	596.538	C37H72O5	GL	DAG
68	DAG(32:0)	[M+NH4]+	14:0	18:0	NA	NA	568.507	C35H68O5	GL	DAG
69	DAG(32:0)	[M+NH4]+	16:0	16:0	NA	NA	568.507	C35H68O5	GL	DAG
70	DAG(30:0)	[M+NH4]+	14:0	16:0	NA	NA	540.475	C33H64O5	GL	DAG
71	DAG(38:5)	[M+NH4]+	18:2	20:3	NA	NA	642.522	C41H70O5	GL	DAG
72	DAG(36:6)	[M+NH4]+	16:1	20:5	NA	NA	612.475	C39H64O5	GL	DAG
73	DAG(36:6)	[M+NH4]+	18:3	18:3	NA	NA	612.475	C39H64O5	GL	DAG
74	DAG(36:6)	[M+NH4]+	18:4	18:2	NA	NA	612.475	C39H64O5	GL	DAG
75	DAG(34:7)	[M+NH4]+	16:4	18:3	NA	NA	582.428	C37H58O5	GL	DAG
76	DAG(32:2)	[M+NH4]+	16:2	16:0	NA	NA	564.475	C35H64O5	GL	DAG
77	DAG(33:2)	[M+NH4]+	15:0	18:2	NA	NA	578.491	C36H66O5	GL	DAG
78	DAG(36:0)	[M+NH4]+	14:0	22:0	NA	NA	624.569	C39H76O5	GL	DAG
79	DAG(34:2)	[M+NH4]+	16:0	18:2	NA	NA	592.507	C37H68O5	GL	DAG
80	DAG(36:3)	[M+NH4]+	18:0	18:3	NA	NA	618.522	C39H70O5	GL	DAG
81	DAG(37:3)	[M+NH4]+	19:1	18:2	NA	NA	632.538	C40H72O5	GL	DAG
82	DAG(38:3)	[M+NH4]+	18:2	20:1	NA	NA	646.554	C41H74O5	GL	DAG
83	DAG(40:3)	[M+NH4]+	18:3	22:0	NA	NA	646.554	C41H74O5	GL	DAG
84	DAG(40:3)	[M+NH4]+	18:2	22:1	NA	NA	674.585	C43H78O5	GL	DAG
85	DAG(41:3)	[M+NH4]+	18:3	23:0	NA	NA	688.601	C44H80O5	GL	DAG
86	DAG(36:3)	[M+NH4]+	14:1	22:2	NA	NA	618.522	C39H70O5	GL	DAG
87	DAG(42:3)	[M+NH4]+	18:3	24:0	NA	NA	702.616	C45H82O5	GL	DAG
88	DAG(36:4)	[M+NH4]+	20:4	16:0	NA	NA	616.507	C39H68O5	GL	DAG
89	DAG(36:4)	[M+NH4]+	18:2	18:2	NA	NA	616.507	C39H68O5	GL	DAG
90	DAG(36:4)	[M+NH4]+	16:1	20:3	NA	NA	616.507	C39H68O5	GL	DAG
91	DAG(36:4)	[M+NH4]+	18:1	18:3	NA	NA	616.507	C39H68O5	GL	DAG
92	DAG(34:2)	[M+NH4]+	16:1	18:1	NA	NA	592.507	C37H68O5	GL	DAG
93	DAG(38:4)	[M+NH4]+	18:2	20:2	NA	NA	644.538	C41H72O5	GL	DAG
94	DAG(34:4)	[M+NH4]+	16:2	18:2	NA	NA	588.475	C37H64O5	GL	DAG
95	DAG(36:3)	[M+NH4]+	18:1	18:2	NA	NA	618.522	C39H70O5	GL	DAG
96	DAG(36:2)	[M+NH4]+	18:1	18:1	NA	NA	620.538	C39H72O5	GL	DAG
97	DAG(36:3)	[M+NH4]+	16:0	20:2	NA	NA	618.522	C39H70O5	GL	DAG
98	DAG(35:2)	[M+NH4]+	17:0	18:2	NA	NA	606.522	C38H70O5	GL	DAG
99	DAG(35:2)	[M+NH4]+	17:1	18:1	NA	NA	606.522	C38H70O5	GL	DAG
100	DAG(36:2)	[M+NH4]+	18:0	18:2	NA	NA	620.538	C39H72O5	GL	DAG
101	DAG(38:2)	[M+NH4]+	18:1	20:1	NA	NA	648.569	C41H76O5	GL	DAG
102	DAG(40:2)	[M+NH4]+	18:2	22:0	NA	NA	676.601	C43H80O5	GL	DAG
103	DAG(41:2)	[M+NH4]+	18:2	23:0	NA	NA	690.616	C44H82O5	GL	DAG
104	DAG(36:5)	[M+NH4]+	16:1	20:4	NA	NA	614.491	C39H66O5	GL	DAG
105	DAG(32:3)	[M+NH4]+	14:0	18:3	NA	NA	562.46	C35H62O5	GL	DAG
106	DAG(33:3)	[M+NH4]+	15:0	18:3	NA	NA	576.475	C36H64O5	GL	DAG
107	DAG(34:3)	[M+NH4]+	16:1	18:2	NA	NA	590.491	C37H66O5	GL	DAG
108	DAG(34:3)	[M+NH4]+	16:0	18:3	NA	NA	590.491	C37H66O5	GL	DAG
109	DAG(35:3)	[M+NH4]+	17:1	18:2	NA	NA	604.507	C38H68O5	GL	DAG
110	DAG(35:3)	[M+NH4]+	17:0	18:3	NA	NA	604.507	C38H68O5	GL	DAG
111	DAG(42:2)	[M+NH4]+	18:2	24:0	NA	NA	704.632	C45H84O5	GL	DAG
112	DAG(36:3)	[M+NH4]+	20:3	16:0	NA	NA	618.522	C39H70O5	GL	DAG
113	DGCC(30:1)	[M+H]+	14:0	16:1	NA	NA	697.549	C40H75NO8	GL	DGCC
114	DGDG(36:3)	[M+NH4]+	18:0	18:3	NA	NA	942.628	C51H90O15	GL	DGDG
115	DGDG(32:2)	[M+NH4]+	14:0	18:2	NA	NA	888.581	C47H84O15	GL	DGDG
116	DGDG(34:1)	[M+NH4]+	16:0	18:1	NA	NA	918.628	C49H90O15	GL	DGDG
117	DGDG(32:0)	[M+NH4]+	16:0	16:0	NA	NA	892.612	C47H88O15	GL	DGDG
118	DGDG(34:3)	[M+NH4]+	16:0	18:3	NA	NA	914.597	C49H86O15	GL	DGDG
119	DGDG(34:3)	[M+NH4]+	16:1	18:2	NA	NA	914.597	C49H86O15	GL	DGDG
120	DGDG(35:3)	[M+NH4]+	17:0	18:3	NA	NA	928.612	C50H88O15	GL	DGDG
121	DGDG(36:6)	[M+NH4]+	18:3	18:3	NA	NA	936.581	C51H84O15	GL	DGDG
122	DGDG(36:4)	[M+NH4]+	18:1	18:3	NA	NA	940.612	C51H88O15	GL	DGDG
123	DGDG(36:4)	[M+NH4]+	18:2	18:2	NA	NA	940.612	C51H88O15	GL	DGDG
124	DGDG(36:5)	[M+NH4]+	18:2	18:3	NA	NA	938.597	C51H86O15	GL	DGDG
125	DGDG(36:6)	[M+NH4]+	16:1	20:5	NA	NA	936.581	C51H84O15	GL	DGDG
126	DGDG(36:6)	[M+NH4]+	16:2	20:4	NA	NA	936.581	C51H84O15	GL	DGDG
127	DGDG(34:2)	[M+NH4]+	16:0	18:2	NA	NA	916.612	C49H88O15	GL	DGDG
128	DGDG(38:6)	[M+NH4]+	18:2	20:4	NA	NA	964.612	C53H88O15	GL	DGDG
129	DGDG(36:3)	[M+NH4]+	18:1	18:2	NA	NA	942.628	C51H90O15	GL	DGDG
130	DGDG(36:2)	[M+NH4]+	18:0	18:2	NA	NA	944.644	C51H92O15	GL	DGDG
131	DGGA(34:2)	[M+NH4]+	16:0	18:2	NA	NA	768.539	C43H76O11	GL	DGGA
132	DGTS(36:6)	[M+H]+	18:3	18:3	NA	NA	755.57	C46H77NO7	GL	DGTS
133	DGTS(40:7)	[M+H]+	18:1	22:6	NA	NA	809.617	C50H83NO7	GL	DGTS
134	DGTS(38:7)	[M+H]+	18:2	20:5	NA	NA	781.586	C48H79NO7	GL	DGTS
135	DGTS(38:6)	[M+H]+	18:1	20:5	NA	NA	783.601	C48H81NO7	GL	DGTS
136	DGTS(36:6)	[M+H]+	18:2	18:4	NA	NA	755.57	C46H77NO7	GL	DGTS
137	DGTS(36:6)	[M+H]+	16:1	20:5	NA	NA	755.57	C46H77NO7	GL	DGTS
138	DGTS(38:5)	[M+H]+	18:1	20:4	NA	NA	785.617	C48H83NO7	GL	DGTS
139	DGTS(36:5)	[M+H]+	18:2	18:3	NA	NA	757.586	C46H79NO7	GL	DGTS
140	DGTS(36:5)	[M+H]+	16:0	20:5	NA	NA	757.586	C46H79NO7	GL	DGTS
141	DGTS(34:5)	[M+H]+	18:2	16:3	NA	NA	729.554	C44H75NO7	GL	DGTS
142	DGTS(36:4)	[M+H]+	18:2	18:2	NA	NA	759.601	C46H81NO7	GL	DGTS
143	DGTS(36:4)	[M+H]+	18:1	18:3	NA	NA	759.601	C46H81NO7	GL	DGTS
144	DGTS(36:3)	[M+H]+	18:0	18:3	NA	NA	761.617	C46H83NO7	GL	DGTS
145	DGTS(38:8)	[M+H]+	18:3	20:5	NA	NA	779.57	C48H77NO7	GL	DGTS
146	DGTS(36:4)	[M+H]+	16:0	20:4	NA	NA	759.601	C46H81NO7	GL	DGTS
147	FFA(10:0)	[M-H]-	10:0	NA	NA	NA	172.146	C10H20O2	FA	FFA
148	FFA(20:1)	[M-H]-	20:1	NA	NA	NA	310.287	C20H38O2	FA	FFA
149	FFA(18:1)	[M-H]-	18:1	NA	NA	NA	282.256	C18H34O2	FA	FFA
150	FFA(19:1)	[M-H]-	19:1	NA	NA	NA	296.272	C19H36O2	FA	FFA
151	FFA(14:0)	[M-H]-	14:0	NA	NA	NA	228.209	C14H28O2	FA	FFA
152	FFA(22:1)	[M-H]-	22:1	NA	NA	NA	338.318	C22H42O2	FA	FFA
153	FFA(18:2)	[M-H]-	18:2	NA	NA	NA	280.24	C18H32O2	FA	FFA
154	FFA(18:3)	[M-H]-	18:3	NA	NA	NA	278.225	C18H30O2	FA	FFA
155	FFA(24:4)	[M-H]-	24:4	NA	NA	NA	360.303	C24H40O2	FA	FFA
156	FFA(34:0)	[M-H]-	34:0	NA	NA	NA	368.365	C33H66O2	FA	FFA
157	FFA(33:0)	[M-H]-	33:0	NA	NA	NA	368.365	C34H68O2	FA	FFA
158	FFA(36:0)	[M-H]-	36:0	NA	NA	NA	368.365	C36H72O2	FA	FFA
159	FFA(32:0)	[M-H]-	32:0	NA	NA	NA	368.365	C31H62O2	FA	FFA
160	FFA(30:0)	[M-H]-	30:0	NA	NA	NA	368.365	C32H64O2	FA	FFA
161	FFA(28:0)	[M-H]-	28:0	NA	NA	NA	368.365	C28H56O2	FA	FFA
162	FFA(26:0)	[M-H]-	26:0	NA	NA	NA	368.365	C26H52O2	FA	FFA
163	FFA(24:0)	[M-H]-	24:0	NA	NA	NA	368.365	C24H48O2	FA	FFA
164	FFA(22:0)	[M-H]-	22:0	NA	NA	NA	340.334	C22H44O2	FA	FFA
165	FFA(18:0)	[M-H]-	18:0	NA	NA	NA	284.272	C18H36O2	FA	FFA
166	FFA(17:0)	[M-H]-	17:0	NA	NA	NA	270.256	C17H34O2	FA	FFA
167	FFA(15:0)	[M-H]-	15:0	NA	NA	NA	242.225	C15H30O2	FA	FFA
168	FFA(16:0)	[M-H]-	16:0	NA	NA	NA	256.24	C16H32O2	FA	FFA
169	FFA(31:0)	[M-H]-	31:0	NA	NA	NA	368.365	C29H58O2	FA	FFA
170	FFA(35:0)	[M-H]-	35:0	NA	NA	NA	368.365	C35H70O2	FA	FFA
171	HexCer(46:1)	[M+H]+	28:0	18:1	NA	NA	899.743	C52H101NO10	SP	HexCer
172	HexCer(42:2)	[M+H]+	18:2	24:0	NA	NA	809.674	C48H91NO8	SP	HexCer
173	HexCer(40:2)	[M+H]+	18:2	22:0	NA	NA	781.643	C46H87NO8	SP	HexCer
174	HexCer(38:2)	[M+H]+	18:2	20:0	NA	NA	753.612	C44H83NO8	SP	HexCer
175	HexCer(36:2)	[M+H]+	18:2	18:0	NA	NA	725.581	C42H79NO8	SP	HexCer
176	HexCer34:2)	[M+H]+	18:2	16:0	NA	NA	697.549	C40H75NO8	SP	HexCer
177	HexCer(42:2)	[M+H]+	18:1	24:1	NA	NA	809.674	C48H91NO8	SP	HexCer
178	HexCer(36:2)	[M+H]+	18:1	18:1	NA	NA	725.581	C42H79NO8	SP	HexCer
179	HexCer34:2)	[M+H]+	18:1	16:1	NA	NA	697.549	C40H75NO8	SP	HexCer
180	HexCer(34:1)	[M+H]+	16:1	18:0	NA	NA	699.565	C40H77NO8	SP	HexCer
181	HexCer(45:1)	[M+H]+	18:1	27:0	NA	NA	885.727	C51H99NO10	SP	HexCer
182	HexCer(44:1)	[M+H]+	18:1	26:0	NA	NA	871.711	C50H97NO10	SP	HexCer
183	HexCer(40:1)	[M+H]+	18:1	22:0	NA	NA	815.649	C46H89NO10	SP	HexCer
184	HexCer(42:3)	[M+H]+	24:1	18:2	NA	NA	807.659	C48H89NO8	SP	HexCer
185	HexCer(38:1)	[M+H]+	18:1	20:0	NA	NA	787.617	C44H85NO10	SP	HexCer
186	HexCer(34:1)	[M+H]+	18:1	16:0	NA	NA	731.555	C40H77NO10	SP	HexCer
187	LPA(18:3)	[M-H]-	18:3	NA	NA	NA	432.228	C21H37O7P	GP	LPA
188	LPA(16:3)	[M-H]-	16:3	NA	NA	NA	404.196	C19H33O7P	GP	LPA
189	LPA(16:0)	[M-H]-	16:0	NA	NA	NA	410.243	C19H39O7P	GP	LPA
190	LPA(18:0)	[M-H]-	18:0	NA	NA	NA	438.275	C21H43O7P	GP	LPA
191	LPA(18:2)	[M-H]-	18:2	NA	NA	NA	434.243	C21H39O7P	GP	LPA
192	LPA(18:1)	[M-H]-	18:1	NA	NA	NA	436.259	C21H41O7P	GP	LPA
193	LPA(22:5)	[M-H]-	22:5	NA	NA	NA	482.243	C25H39O7P	GP	LPA
194	LPC(18:0)	[M+H]+	18:0	NA	NA	NA	523.364	C26H54NO7P	GP	LPC
195	LPC(18:3)	[M+H]+	18:3	NA	NA	NA	517.317	C26H48NO7P	GP	LPC
196	LPC(14:0)	[M+H]+	14:0	NA	NA	NA	467.301	C22H46NO7P	GP	LPC
197	LPC(15:0)	[M+H]+	15:0	NA	NA	NA	481.317	C23H48NO7P	GP	LPC
198	LPC(18:2)	[M+H]+	18:2	NA	NA	NA	519.332	C26H50NO7P	GP	LPC
199	LPC(20:1)	[M+H]+	20:1	NA	NA	NA	549.379	C28H56NO7P	GP	LPC
200	LPC(19:1)	[M+H]+	19:1	NA	NA	NA	535.364	C27H54NO7P	GP	LPC
201	LPC(18:1)	[M+H]+	18:1	NA	NA	NA	521.348	C26H52NO7P	GP	LPC
202	LPC(17:1)	[M+H]+	17:1	NA	NA	NA	507.332	C25H50NO7P	GP	LPC
203	LPC(16:1)	[M+H]+	16:1	NA	NA	NA	493.317	C24H48NO7P	GP	LPC
204	LPC(20:3)	[M+H]+	20:3	NA	NA	NA	545.348	C28H52NO7P	GP	LPC
205	LPC(16:0)	[M+H]+	16:0	NA	NA	NA	495.332	C24H50NO7P	GP	LPC
206	LPC(15:1)	[M+H]+	15:1	NA	NA	NA	479.301	C23H46NO7P	GP	LPC
207	LPC(22:0)	[M+H]+	22:0	NA	NA	NA	579.426	C30H62NO7P	GP	LPC
208	LPC(20:0)	[M+H]+	20:0	NA	NA	NA	551.395	C28H58NO7P	GP	LPC
209	LPC(17:0)	[M+H]+	17:0	NA	NA	NA	509.348	C25H52NO7P	GP	LPC
210	LPC(20:5)	[M+H]+	20:5	NA	NA	NA	541.317	C28H48NO7P	GP	LPC
211	LPC(20:2)	[M+H]+	20:2	NA	NA	NA	547.364	C28H54NO7P	GP	LPC
212	LPE(16:0)	[M+H]+	16:0	NA	NA	NA	453.286	C21H44NO7P	GP	LPE
213	LPE(18:0)	[M+H]+	18:0	NA	NA	NA	481.317	C23H48NO7P	GP	LPE
214	LPE(20:0)	[M+H]+	20:0	NA	NA	NA	509.348	C25H52NO7P	GP	LPE
215	LPE(18:1)	[M+H]+	18:1	NA	NA	NA	479.301	C23H46NO7P	GP	LPE
216	LPE(18:2)	[M+H]+	18:2	NA	NA	NA	477.286	C23H44NO7P	GP	LPE
217	LPE(18:3)	[M+H]+	18:3	NA	NA	NA	475.27	C23H42NO7P	GP	LPE
218	LPE(17:0)	[M+H]+	17:0	NA	NA	NA	467.301	C22H46NO7P	GP	LPE
219	LPG(18:0)	[M-H]-	18:0	NA	NA	NA	512.311	C24H49O9P	GP	LPG
220	LPG(18:1)	[M-H]-	18:1	NA	NA	NA	510.296	C24H47O9P	GP	LPG
221	LPG(18:2)	[M-H]-	18:2	NA	NA	NA	508.28	C24H45O9P	GP	LPG
222	LPG(16:3)	[M-H]-	16:3	NA	NA	NA	482.264	C22H43O9P	GP	LPG
223	LPG(16:0)	[M-H]-	16:0	NA	NA	NA	484.28	C22H45O9P	GP	LPG
224	LPI(16:0)	[M-H]-	16:0	NA	NA	NA	572.296	C25H49O12P	GP	LPI
225	LPI(18:1)	[M-H]-	18:1	NA	NA	NA	598.312	C27H51O12P	GP	LPI
226	LPI(18:2)	[M-H]-	18:2	NA	NA	NA	596.296	C27H49O12P	GP	LPI
227	LPI(16:3)	[M-H]-	16:3	NA	NA	NA	566.249	C25H43O12P	GP	LPI
228	LPI(18:3)	[M-H]-	18:3	NA	NA	NA	596.296	C27H49O12P	GP	LPI
229	LPI(18:0)	[M-H]-	18:0	NA	NA	NA	600.327	C27H53O12P	GP	LPI
230	LPI(16:2)	[M-H]-	16:2	NA	NA	NA	568.265	C25H45O12P	GP	LPI
231	LPI(18:4)	[M-H]-	18:4	NA	NA	NA	594.281	C27H47O12P	GP	LPI
232	MG(18:3)	[M+NH4]+	18:3	NA	NA	NA	354.277	C21H36O4	GL	MG
233	MG(18:2)	[M+NH4]+	18:2	NA	NA	NA	354.277	C21H38O4	GL	MG
234	MG(18:0)	[M+NH4]+	18:0	NA	NA	NA	358.308	C21H42O4	GL	MG
235	MG(16:0)	[M+NH4]+	16:0	NA	NA	NA	330.277	C19H38O4	GL	MG
236	MGDG(36:5)	[M+NH4]+	16:1	20:4	NA	NA	776.544	C45H76O10	GL	MGDG
237	MGDG(36:5)	[M+NH4]+	18:1	18:4	NA	NA	776.544	C45H76O10	GL	MGDG
238	MGDG(36:5)	[M+NH4]+	18:2	18:3	NA	NA	776.544	C45H76O10	GL	MGDG
239	MGDG(34:6)	[M+NH4]+	16:3	18:3	NA	NA	746.497	C43H70O10	GL	MGDG
240	MGDG(36:6)	[M+NH4]+	16:1	20:5	NA	NA	774.528	C45H74O10	GL	MGDG
241	MGDG(36:6)	[M+NH4]+	18:2	18:4	NA	NA	774.528	C45H74O10	GL	MGDG
242	MGDG(32:5)	[M+NH4]+	16:1	16:4	NA	NA	720.481	C41H68O10	GL	MGDG
243	MGDG(36:4)	[M+NH4]+	18:1	18:3	NA	NA	778.559	C45H78O10	GL	MGDG
244	MGDG(34:5)	[M+NH4]+	16:2	18:3	NA	NA	748.513	C43H72O10	GL	MGDG
245	MGDG(36:5)	[M+NH4]+	16:0	20:5	NA	NA	776.544	C45H76O10	GL	MGDG
246	MGDG(36:6)	[M+NH4]+	18:3	18:3	NA	NA	774.528	C45H74O10	GL	MGDG
247	MGDG(36:4)	[M+NH4]+	18:2	18:2	NA	NA	778.559	C45H78O10	GL	MGDG
248	MGDG(35:4)	[M+NH4]+	17:1	18:3	NA	NA	764.544	C44H76O10	GL	MGDG
249	MGDG(32:3)	[M+NH4]+	14:0	18:3	NA	NA	724.513	C41H72O10	GL	MGDG
250	MGDG(36:2)	[M+NH4]+	18:1	18:1	NA	NA	782.591	C45H82O10	GL	MGDG
251	MGDG(34:2)	[M+NH4]+	16:1	18:1	NA	NA	754.559	C43H78O10	GL	MGDG
252	MGDG(34:2)	[M+NH4]+	16:0	18:2	NA	NA	754.559	C43H78O10	GL	MGDG
253	MGDG(34:1)	[M+NH4]+	16:0	18:1	NA	NA	756.575	C43H80O10	GL	MGDG
254	MGDG(32:0)	[M+NH4]+	16:0	16:0	NA	NA	730.559	C41H78O10	GL	MGDG
255	MGDG(34:3)	[M+NH4]+	16:1	18:2	NA	NA	752.544	C43H76O10	GL	MGDG
256	MGDG(36:3)	[M+NH4]+	18:1	18:2	NA	NA	780.575	C45H80O10	GL	MGDG
257	MGDG(36:4)	[M+NH4]+	16:0	20:4	NA	NA	778.559	C45H78O10	GL	MGDG
258	MGDG(34:4)	[M+NH4]+	16:1	18:3	NA	NA	750.528	C43H74O10	GL	MGDG
259	MGDG(34:4)	[M+NH4]+	16:2	18:2	NA	NA	750.528	C43H74O10	GL	MGDG
260	MGDG(32:3)	[M+NH4]+	16:0	16:3	NA	NA	724.513	C41H72O10	GL	MGDG
261	MGDG(34:3)	[M+NH4]+	16:0	18:3	NA	NA	752.544	C43H76O10	GL	MGDG
262	PA(34:5)	[M-H]-	16:2	18:3	NA	NA	666.426	C37H63O8P	GP	PA
263	PA(31:0)	[M-H]-	16:0	15:0	NA	NA	634.457	C34H67O8P	GP	PA
264	PA(32:0)	[M-H]-	16:0	16:0	NA	NA	648.473	C35H69O8P	GP	PA
265	PA(36:5)	[M-H]-	18:2	18:3	NA	NA	694.457	C39H67O8P	GP	PA
266	PA(32:1)	[M-H]-	16:0	16:1	NA	NA	646.457	C35H67O8P	GP	PA
267	PA(34:1)	[M-H]-	16:0	18:1	NA	NA	674.489	C37H71O8P	GP	PA
268	PA(34:2)	[M-H]-	16:0	18:2	NA	NA	672.473	C37H69O8P	GP	PA
269	PA(36:4)	[M-H]-	18:1	18:3	NA	NA	696.473	C39H69O8P	GP	PA
270	PA(36:2)	[M-H]-	18:0	18:2	NA	NA	700.504	C39H73O8P	GP	PA
271	PA(38:2)	[M-H]-	18:2	20:0	NA	NA	728.536	C41H77O8P	GP	PA
272	PA(40:2)	[M-H]-	18:2	22:0	NA	NA	756.567	C43H81O8P	GP	PA
273	PA(34:3)	[M-H]-	18:3	16:0	NA	NA	670.457	C37H67O8P	GP	PA
274	PA(36:3)	[M-H]-	18:2	18:1	NA	NA	698.489	C39H71O8P	GP	PA
275	PA(38:3)	[M-H]-	18:2	20:1	NA	NA	726.52	C41H75O8P	GP	PA
276	PA(34:4)	[M-H]-	16:1	18:3	NA	NA	668.442	C37H65O8P	GP	PA
277	PA(40:7)	[M-H]-	18:1	22:6	NA	NA	746.489	C43H71O8P	GP	PA
278	PC(32:2)	[M+H]+	16:0	16:2	NA	NA	729.531	C40H76NO8P	GP	PC
279	PC(36:5)	[M+H]+	20:4	16:1	NA	NA	779.547	C44H78NO8P	GP	PC
280	PC(36:4)	[M+H]+	18:3	18:1	NA	NA	781.562	C44H80NO8P	GP	PC
281	PC(36:5)	[M+H]+	18:2	18:3	NA	NA	779.547	C44H78NO8P	GP	PC
282	PC(38:5)	[M+H]+	18:1	20:4	NA	NA	807.578	C46H82NO8P	GP	PC
283	PC(36:6)	[M+H]+	18:3	18:3	NA	NA	777.531	C44H76NO8P	GP	PC
284	PC(36:4)	[M+H]+	18:2	18:2	NA	NA	781.562	C44H80NO8P	GP	PC
285	PC(34:4)	[M+H]+	16:1	18:3	NA	NA	753.531	C42H76NO8P	GP	PC
286	PC(34:4)	[M+H]+	16:2	18:2	NA	NA	753.531	C42H76NO8P	GP	PC
287	PC(36:3)	[M+H]+	18:0	18:3	NA	NA	783.578	C44H82NO8P	GP	PC
288	PC(29:0)	[M+H]+	16:0	13:0	NA	NA	691.515	C37H74NO8P	GP	PC
289	PC(30:0)	[M+H]+	16:0	14:0	NA	NA	705.531	C38H76NO8P	GP	PC
290	PC(30:0)	[M+H]+	18:0	12:0	NA	NA	705.531	C38H76NO8P	GP	PC
291	PC(32:0)	[M+H]+	18:0	14:0	NA	NA	733.562	C40H80NO8P	GP	PC
292	PC(32:1)	[M+H]+	16:0	16:1	NA	NA	731.547	C40H78NO8P	GP	PC
293	PC(32:1)	[M+H]+	14:0	18:1	NA	NA	731.547	C40H78NO8P	GP	PC
294	PC(34:1)	[M+H]+	16:0	18:1	NA	NA	759.578	C42H82NO8P	GP	PC
295	PC(36:1)	[M+H]+	18:0	18:1	NA	NA	787.609	C44H86NO8P	GP	PC
296	PC(36:1)	[M+H]+	16:0	20:1	NA	NA	787.609	C44H86NO8P	GP	PC
297	PC(32:0)	[M+H]+	16:0	16:0	NA	NA	733.562	C40H80NO8P	GP	PC
298	PC(33:2)	[M+H]+	15:0	18:2	NA	NA	743.547	C41H78NO8P	GP	PC
299	PC(34:2)	[M+H]+	16:1	18:1	NA	NA	757.562	C42H80NO8P	GP	PC
300	PC(34:2)	[M+H]+	16:0	18:2	NA	NA	757.562	C42H80NO8P	GP	PC
301	PC(42:2)	[M+H]+	24:0	18:2	NA	NA	869.687	C50H96NO8P	GP	PC
302	PC(32:3)	[M+H]+	14:0	18:3	NA	NA	727.515	C40H74NO8P	GP	PC
303	PC(33:3)	[M+H]+	15:0	18:3	NA	NA	741.531	C41H76NO8P	GP	PC
304	PC(34:3)	[M+H]+	16:0	18:3	NA	NA	755.547	C42H78NO8P	GP	PC
305	PC(34:3)	[M+H]+	16:1	18:2	NA	NA	755.547	C42H78NO8P	GP	PC
306	PC(36:3)	[M+H]+	18:1	18:2	NA	NA	783.578	C44H82NO8P	GP	PC
307	PC(32:2)	[M+H]+	14:0	18:2	NA	NA	729.531	C40H76NO8P	GP	PC
308	PE(40:1)	[M-H]-	22:0	18:1	NA	NA	801.625	C45H88NO8P	GP	PE
309	PE(38:1)	[M-H]-	20:0	18:1	NA	NA	773.593	C43H84NO8P	GP	PE
310	PE(36:1)	[M-H]-	18:1	18:0	NA	NA	745.562	C41H80NO8P	GP	PE
311	PE(36:1)	[M-H]-	20:1	16:0	NA	NA	745.562	C41H80NO8P	GP	PE
312	PE(35:1)	[M-H]-	17:0	18:1	NA	NA	731.547	C40H78NO8P	GP	PE
313	PE(34:1)	[M-H]-	16:0	18:1	NA	NA	717.531	C39H76NO8P	GP	PE
314	PE(34:0)	[M-H]-	16:0	18:0	NA	NA	719.547	C39H78NO8P	GP	PE
315	PE(32:1)	[M-H]-	16:1	16:0	NA	NA	689.5	C37H72NO8P	GP	PE
316	PE(30:1)	[M-H]-	16:1	14:0	NA	NA	661.468	C35H68NO8P	GP	PE
317	PE(38:0)	[M-H]-	20:0	18:0	NA	NA	775.609	C43H86NO8P	GP	PE
318	PE(32:0)	[M-H]-	16:0	16:0	NA	NA	691.515	C37H74NO8P	GP	PE
319	PE(30:0)	[M-H]-	16:0	14:0	NA	NA	663.484	C35H70NO8P	GP	PE
320	PE(42:1)	[M-H]-	24:0	18:1	NA	NA	829.656	C47H92NO8P	GP	PE
321	PE(32:1)	[M-H]-	14:0	18:1	NA	NA	689.5	C37H72NO8P	GP	PE
322	PE(32:2)	[M-H]-	18:2	14:0	NA	NA	687.484	C37H70NO8P	GP	PE
323	PE(40:6)	[M-H]-	18:1	22:5	NA	NA	791.547	C45H78NO8P	GP	PE
324	PE(34:2)	[M-H]-	18:1	16:1	NA	NA	715.515	C39H74NO8P	GP	PE
325	PE(34:4)	[M-H]-	18:1	16:3	NA	NA	711.484	C39H70NO8P	GP	PE
326	PE(32:2)	[M-H]-	16:0	16:2	NA	NA	687.484	C37H70NO8P	GP	PE
327	PE(36:4)	[M-H]-	18:2	18:2	NA	NA	739.515	C41H74NO8P	GP	PE
328	PE(36:4)	[M-H]-	16:0	20:4	NA	NA	739.515	C41H74NO8P	GP	PE
329	PE(36:4)	[M-H]-	18:3	18:1	NA	NA	739.515	C41H74NO8P	GP	PE
330	PE(36:4)	[M-H]-	18:0	18:4	NA	NA	739.515	C41H74NO8P	GP	PE
331	PE(34:4)	[M-H]-	18:3	16:1	NA	NA	711.484	C39H70NO8P	GP	PE
332	PE(38:4)	[M-H]-	20:4	18:0	NA	NA	767.547	C43H78NO8P	GP	PE
333	PE(32:5)	[M-H]-	16:2	16:3	NA	NA	681.437	C37H64NO8P	GP	PE
334	PE(34:5)	[M-H]-	16:2	18:3	NA	NA	709.468	C39H68NO8P	GP	PE
335	PE(36:5)	[M-H]-	18:2	18:3	NA	NA	737.5	C41H72NO8P	GP	PE
336	PE(34:6)	[M-H]-	16:3	18:3	NA	NA	707.453	C39H66NO8P	GP	PE
337	PE(36:6)	[M-H]-	14:0	22:6	NA	NA	735.484	C41H70NO8P	GP	PE
338	PE(36:6)	[M-H]-	18:3	18:3	NA	NA	735.484	C41H70NO8P	GP	PE
339	PE(38:4)	[M-H]-	18:3	20:1	NA	NA	767.547	C43H78NO8P	GP	PE
340	PE(38:3)	[M-H]-	20:1	18:2	NA	NA	769.562	C43H80NO8P	GP	PE
341	PE(36:2)	[M-H]-	20:2	16:0	NA	NA	743.547	C41H78NO8P	GP	PE
342	PE(36:3)	[M-H]-	18:1	18:2	NA	NA	741.531	C41H76NO8P	GP	PE
343	PE(34:3)	[M-H]-	18:3	16:0	NA	NA	713.5	C39H72NO8P	GP	PE
344	PE(32:3)	[M-H]-	16:0	16:3	NA	NA	685.468	C37H68NO8P	GP	PE
345	PE(34:3)	[M-H]-	16:1	18:2	NA	NA	713.5	C39H72NO8P	GP	PE
346	PE(32:3)	[M-H]-	14:0	18:3	NA	NA	685.468	C37H68NO8P	GP	PE
347	PE(42:2)	[M-H]-	18:2	24:0	NA	NA	827.64	C47H90NO8P	GP	PE
348	PE(40:2)	[M-H]-	18:2	22:0	NA	NA	799.609	C45H86NO8P	GP	PE
349	PE(43:2)	[M-H]-	18:2	25:0	NA	NA	841.656	C48H92NO8P	GP	PE
350	PE(36:2)	[M-H]-	18:0	18:2	NA	NA	743.547	C41H78NO8P	GP	PE
351	PE(36:2)	[M-H]-	18:1	18:1	NA	NA	743.547	C41H78NO8P	GP	PE
352	PE(35:2)	[M-H]-	17:0	18:2	NA	NA	729.531	C40H76NO8P	GP	PE
353	PE(34:2)	[M-H]-	18:2	16:0	NA	NA	715.515	C39H74NO8P	GP	PE
354	PE(35:3)	[M-H]-	17:1	18:2	NA	NA	727.515	C40H74NO8P	GP	PE
355	PE(38:2)	[M-H]-	20:0	18:2	NA	NA	771.578	C43H82NO8P	GP	PE
356	PE(36:3)	[M-H]-	18:0	18:3	NA	NA	741.531	C41H76NO8P	GP	PE
357	PG(30:0)	[M-H]-	14:0	16:0	NA	NA	694.478	C36H71O10P	GP	PG
358	PG(32:1)	[M-H]-	18:1	14:0	NA	NA	720.494	C38H73O10P	GP	PG
359	PG(31:0)	[M-H]-	15:0	16:0	NA	NA	708.494	C37H73O10P	GP	PG
360	PG(32:0)	[M-H]-	16:0	16:0	NA	NA	722.51	C38H75O10P	GP	PG
361	PG(33:0)	[M-H]-	16:0	17:0	NA	NA	736.525	C39H77O10P	GP	PG
362	PG(34:0)	[M-H]-	18:0	16:0	NA	NA	750.541	C40H79O10P	GP	PG
363	PG(32:1)	[M-H]-	16:0	16:1	NA	NA	720.494	C38H73O10P	GP	PG
364	PG(34:1)	[M-H]-	16:0	18:1	NA	NA	748.525	C40H77O10P	GP	PG
365	PG(36:1)	[M-H]-	18:0	18:1	NA	NA	776.557	C42H81O10P	GP	PG
366	PG(38:7)	[M-H]-	16:1	22:6	NA	NA	792.494	C44H73O10P	GP	PG
367	PG(40:6)	[M-H]-	18:1	22:5	NA	NA	822.541	C46H79O10P	GP	PG
368	PG(36:6)	[M-H]-	18:3	18:3	NA	NA	766.478	C42H71O10P	GP	PG
369	PG(38:4)	[M-H]-	18:1	20:3	NA	NA	798.541	C44H79O10P	GP	PG
370	PG(36:4)	[M-H]-	16:0	20:4	NA	NA	770.51	C42H75O10P	GP	PG
371	PG(36:4)	[M-H]-	18:2	18:2	NA	NA	770.51	C42H75O10P	GP	PG
372	PG(38:3)	[M-H]-	18:1	20:2	NA	NA	800.557	C44H81O10P	GP	PG
373	PG(35:1)	[M-H]-	17:0	18:1	NA	NA	762.541	C41H79O10P	GP	PG
374	PG(36:3)	[M-H]-	18:2	18:1	NA	NA	772.525	C42H77O10P	GP	PG
375	PG(32:3)	[M-H]-	14:0	18:3	NA	NA	716.463	C38H69O10P	GP	PG
376	PG(36:2)	[M-H]-	18:0	18:2	NA	NA	774.541	C42H79O10P	GP	PG
377	PG(36:2)	[M-H]-	18:1	18:1	NA	NA	774.541	C42H79O10P	GP	PG
378	PG(34:2)	[M-H]-	18:2	16:0	NA	NA	746.51	C40H75O10P	GP	PG
379	PG(34:2)	[M-H]-	18:1	16:1	NA	NA	746.51	C40H75O10P	GP	PG
380	PG(33:2)	[M-H]-	16:0	17:2	NA	NA	732.494	C39H73O10P	GP	PG
381	PG(32:2)	[M-H]-	16:0	16:2	NA	NA	718.478	C38H71O10P	GP	PG
382	PG(34:3)	[M-H]-	18:3	16:0	NA	NA	744.494	C40H73O10P	GP	PG
383	PG(38:2)	[M-H]-	20:1	18:1	NA	NA	802.572	C44H83O10P	GP	PG
384	PI(32:1)	[M-H]-	16:0	16:1	NA	NA	808.51	C41H77O13P	GP	PI
385	PI(34:1)	[M-H]-	16:0	18:1	NA	NA	836.541	C43H81O13P	GP	PI
386	PI(32:0)	[M-H]-	16:0	16:0	NA	NA	810.526	C41H79O13P	GP	PI
387	PI(36:5)	[M-H]-	18:2	18:3	NA	NA	856.51	C45H77O13P	GP	PI
388	PI(36:4)	[M-H]-	18:1	18:3	NA	NA	858.526	C45H79O13P	GP	PI
389	PI(36:4)	[M-H]-	18:2	18:2	NA	NA	858.526	C45H79O13P	GP	PI
390	PI(36:3)	[M-H]-	18:1	18:2	NA	NA	860.541	C45H81O13P	GP	PI
391	PI(34:3)	[M-H]-	18:3	16:0	NA	NA	832.51	C43H77O13P	GP	PI
392	PI(34:3)	[M-H]-	18:2	16:1	NA	NA	832.51	C43H77O13P	GP	PI
393	PI(42:2)	[M-H]-	18:2	24:0	NA	NA	946.651	C51H95O13P	GP	PI
394	PI(38:2)	[M-H]-	18:2	20:0	NA	NA	890.588	C47H87O13P	GP	PI
395	PI(36:2)	[M-H]-	18:1	18:1	NA	NA	862.557	C45H83O13P	GP	PI
396	PI(36:2)	[M-H]-	18:0	18:2	NA	NA	862.557	C45H83O13P	GP	PI
397	PI(35:2)	[M-H]-	17:0	18:2	NA	NA	848.541	C44H81O13P	GP	PI
398	PI(35:2)	[M-H]-	17:1	18:1	NA	NA	848.541	C44H81O13P	GP	PI
399	PI(34:2)	[M-H]-	16:1	18:1	NA	NA	834.526	C43H79O13P	GP	PI
400	PI(34:2)	[M-H]-	18:2	16:0	NA	NA	834.526	C43H79O13P	GP	PI
401	PI(32:2)	[M-H]-	16:0	16:2	NA	NA	806.495	C41H75O13P	GP	PI
402	PI(36:1)	[M-H]-	18:0	18:1	NA	NA	864.573	C45H85O13P	GP	PI
403	PI(35:1)	[M-H]-	17:0	18:1	NA	NA	850.557	C44H83O13P	GP	PI
404	PI(38:5)	[M-H]-	18:2	20:3	NA	NA	884.541	C47H81O13P	GP	PI
405	PI(36:6)	[M-H]-	18:3	18:3	NA	NA	854.495	C45H75O13P	GP	PI
406	PI(33:2)	[M-H]-	16:1	17:1	NA	NA	820.51	C42H77O13P	GP	PI
407	PI(34:0)	[M-H]-	16:0	18:0	NA	NA	838.557	C43H83O13P	GP	PI
408	PI(36:0)	[M-H]-	18:0	18:0	NA	NA	866.588	C45H87O13P	GP	PI
409	PMeOH(38:6)	[M-H]-	22:6	16:0	NA	NA	734.489	C42H71O8P	GP	PMeOH
410	PMeOH(40:7)	[M-H]-	20:2	20:5	NA	NA	760.504	C44H73O8P	GP	PMeOH
411	PMeOH(38:5)	[M-H]-	16:0	22:5	NA	NA	736.504	C42H73O8P	GP	PMeOH
412	PMeOH(36:5)	[M-H]-	18:3	18:2	NA	NA	708.473	C40H69O8P	GP	PMeOH
413	PMeOH(34:5)	[M-H]-	14:0	20:5	NA	NA	680.442	C38H65O8P	GP	PMeOH
414	PMeOH(36:4)	[M-H]-	18:2	18:2	NA	NA	710.489	C40H71O8P	GP	PMeOH
415	PMeOH(34:3)	[M-H]-	16:0	18:3	NA	NA	684.473	C38H69O8P	GP	PMeOH
416	PMeOH(34:2)	[M-H]-	16:0	18:2	NA	NA	686.489	C38H71O8P	GP	PMeOH
417	PMeOH(30:0)	[M-H]-	16:0	14:0	NA	NA	634.457	C34H67O8P	GP	PMeOH
418	PS(34:3)	[M-H]-	18:3	16:0	NA	NA	757.489	C40H72NO10P	GP	PS
419	PS(38:5)	[M-H]-	18:0	20:5	NA	NA	809.521	C44H76NO10P	GP	PS
420	PS(37:2)	[M-H]-	19:1	18:1	NA	NA	801.552	C43H80NO10P	GP	PS
421	PS(35:1)	[M-H]-	18:0	17:1	NA	NA	775.536	C41H78NO10P	GP	PS
422	PS(36:2)	[M-H]-	18:0	18:2	NA	NA	787.536	C42H78NO10P	GP	PS
423	PS(36:1)	[M-H]-	18:0	18:1	NA	NA	789.552	C42H80NO10P	GP	PS
424	PS(34:1)	[M-H]-	16:0	18:1	NA	NA	761.521	C40H76NO10P	GP	PS
425	PS(33:1)	[M-H]-	17:0	16:1	NA	NA	747.505	C39H74NO10P	GP	PS
426	PS(32:1)	[M-H]-	16:0	16:1	NA	NA	733.489	C38H72NO10P	GP	PS
427	PS(36:0)	[M-H]-	18:0	18:0	NA	NA	791.568	C42H82NO10P	GP	PS
428	PS(36:3)	[M-H]-	18:0	18:3	NA	NA	785.521	C42H76NO10P	GP	PS
429	PS(38:3)	[M-H]-	18:0	20:3	NA	NA	813.552	C44H80NO10P	GP	PS
430	PS(40:3)	[M-H]-	18:0	22:3	NA	NA	841.583	C46H84NO10P	GP	PS
431	SPH(18:2)	[M+H]+	18:2	NA	NA	NA	297.267	C18H35NO2	SP	SPH
432	SPH(18:0)	[M+H]+	18:0	NA	NA	NA	301.298	C18H39NO2	SP	SPH
433	SPH(18:1)	[M+H]+	18:1	NA	NA	NA	315.277	C18H37NO3	SP	SPH
434	SPH(18:3)	[M+H]+	18:3	NA	NA	NA	317.293	C18H39NO3	SP	SPH
435	SQDG(36:4)	[M+NH4]+	18:2	18:2	NA	NA	842.521	C45H78O12S	GL	SQDG
436	SQDG(36:5)	[M+NH4]+	18:3	18:1	NA	NA	842.521	C45H78O12S	GL	SQDG
437	SQDG(36:5)	[M+NH4]+	20:5	16:0	NA	NA	840.506	C45H76O12S	GL	SQDG
438	SQDG(36:5)	[M+NH4]+	18:2	18:3	NA	NA	840.506	C45H76O12S	GL	SQDG
439	SQDG(34:3)	[M+NH4]+	16:0	18:3	NA	NA	816.506	C43H76O12S	GL	SQDG
440	SQDG(32:3)	[M+NH4]+	14:0	18:3	NA	NA	788.474	C41H72O12S	GL	SQDG
441	SQDG(36:2)	[M+NH4]+	18:1	18:1	NA	NA	846.553	C45H82O12S	GL	SQDG
442	SQDG(34:2)	[M+NH4]+	16:2	18:2	NA	NA	818.521	C43H78O12S	GL	SQDG
443	SQDG(32:2)	[M+NH4]+	14:0	18:2	NA	NA	790.49	C41H74O12S	GL	SQDG
444	SQDG(36:3)	[M+NH4]+	18:1	18:2	NA	NA	844.537	C45H80O12S	GL	SQDG
445	SQDG(32:1)	[M+NH4]+	16:0	16:1	NA	NA	792.506	C41H76O12S	GL	SQDG
446	SQDG(34:0)	[M+NH4]+	16:0	18:0	NA	NA	822.553	C43H82O12S	GL	SQDG
447	SQDG(30:0)	[M+NH4]+	14:0	16:0	NA	NA	766.49	C39H74O12S	GL	SQDG
448	SQDG(32:0)	[M+NH4]+	16:0	16:0	NA	NA	794.521	C41H78O12S	GL	SQDG
449	SQDG(34:1)	[M+NH4]+	16:0	18:1	NA	NA	820.537	C43H80O12S	GL	SQDG
450	TAG(58:5)	[M+NH4]+	18:3	20:1	20:1	NA	936.815	C61H108O6	GL	TAG
451	TAG(58:5)	[M+NH4]+	18:1	18:3	22:1	NA	936.815	C61H108O6	GL	TAG
452	TAG(58:5)	[M+NH4]+	18:2	18:4	22:0	NA	936.815	C61H108O6	GL	TAG
453	TAG(58:5)	[M+NH4]+	20:1	18:2	20:2	NA	936.815	C61H108O6	GL	TAG
454	TAG(56:5)	[M+NH4]+	18:1	18:3	20:1	NA	908.783	C59H104O6	GL	TAG
455	TAG(56:5)	[M+NH4]+	18:2	18:2	20:1	NA	908.783	C59H104O6	GL	TAG
456	TAG(56:5)	[M+NH4]+	18:0	18:3	20:2	NA	908.783	C59H104O6	GL	TAG
457	TAG(56:5)	[M+NH4]+	18:1	18:2	20:2	NA	908.783	C59H104O6	GL	TAG
458	TAG(55:5)	[M+NH4]+	19:1	18:2	18:2	NA	894.768	C58H102O6	GL	TAG
459	TAG(55:5)	[M+NH4]+	17:0	18:1	20:4	NA	894.768	C58H102O6	GL	TAG
460	TAG(56:5)	[M+NH4]+	18:2	18:3	20:0	NA	908.783	C59H104O6	GL	TAG
461	TAG(60:5)	[M+NH4]+	24:0	18:2	18:3	NA	964.846	C63H112O6	GL	TAG
462	TAG(50:6)	[M+NH4]+	14:0	16:1	20:5	NA	822.674	C53H90O6	GL	TAG
463	TAG(48:6)	[M+NH4]+	12:0	18:3	18:3	NA	794.642	C53H90O6	GL	TAG
464	TAG(50:6)	[M+NH4]+	14:0	14:0	22:6	NA	822.674	C53H90O6	GL	TAG
465	TAG(50:6)	[M+NH4]+	14:0	18:3	18:3	NA	822.674	C53H90O6	GL	TAG
466	TAG(50:6)	[M+NH4]+	16:0	16:3	18:3	NA	822.674	C53H90O6	GL	TAG
467	TAG(51:6)	[M+NH4]+	15:0	18:3	18:3	NA	836.689	C54H92O6	GL	TAG
468	TAG(52:6)	[M+NH4]+	16:0	16:1	20:5	NA	850.705	C55H94O6	GL	TAG
469	TAG(52:6)	[M+NH4]+	16:0	18:4	18:2	NA	850.705	C55H94O6	GL	TAG
470	TAG(52:6)	[M+NH4]+	14:0	16:0	22:6	NA	850.705	C55H94O6	GL	TAG
471	TAG(52:6)	[M+NH4]+	14:0	18:1	20:5	NA	850.705	C55H94O6	GL	TAG
472	TAG(52:6)	[M+NH4]+	16:1	16:1	20:4	NA	850.705	C55H94O6	GL	TAG
473	TAG(54:5)	[M+NH4]+	18:1	18:1	18:3	NA	880.752	C57H100O6	GL	TAG
474	TAG(52:6)	[M+NH4]+	16:0	18:3	18:3	NA	850.705	C55H94O6	GL	TAG
475	TAG(46:6)	[M+NH4]+	12:0	16:3	18:3	NA	766.611	C53H90O6	GL	TAG
476	TAG(54:5)	[M+NH4]+	18:0	18:1	18:4	NA	880.752	C57H100O6	GL	TAG
477	TAG(50:5)	[M+NH4]+	14:0	14:0	22:5	NA	824.689	C53H92O6	GL	TAG
478	TAG(54:5)	[M+NH4]+	18:2	18:0	18:3	NA	880.752	C57H100O6	GL	TAG
479	TAG(52:6)	[M+NH4]+	16:2	18:1	18:3	NA	850.705	C55H94O6	GL	TAG
480	TAG(62:4)	[M+NH4]+	20:1	24:1	18:2	NA	994.893	C65H118O6	GL	TAG
481	TAG(46:5)	[M+NH4]+	12:0	16:3	18:2	NA	768.627	C49H84O6	GL	TAG
482	TAG(49:5)	[M+NH4]+	13:0	18:2	21:5	NA	810.674	C52H90O6	GL	TAG
483	TAG(50:5)	[M+NH4]+	14:0	18:2	18:3	NA	824.689	C53H92O6	GL	TAG
484	TAG(50:5)	[M+NH4]+	14:1	16:1	18:2	NA	824.689	C53H92O6	GL	TAG
485	TAG(50:5)	[M+NH4]+	16:0	16:3	18:4	NA	824.689	C53H92O6	GL	TAG
486	TAG(50:5)	[M+NH4]+	16:0	16:3	18:2	NA	824.689	C53H92O6	GL	TAG
487	TAG(50:5)	[M+NH4]+	16:0	16:2	18:3	NA	824.689	C53H92O6	GL	TAG
488	TAG(50:5)	[M+NH4]+	14:0	18:1	18:4	NA	824.689	C53H92O6	GL	TAG
489	TAG(51:5)	[M+NH4]+	15:0	18:2	18:3	NA	838.705	C54H94O6	GL	TAG
490	TAG(51:5)	[M+NH4]+	15:1	18:2	18:2	NA	838.705	C54H94O6	GL	TAG
491	TAG(54:5)	[M+NH4]+	16:0	18:3	20:2	NA	880.752	C57H100O6	GL	TAG
492	TAG(51:5)	[M+NH4]+	13:0	16:0	22:5	NA	838.705	C54H94O6	GL	TAG
493	TAG(52:5)	[M+NH4]+	16:0	18:2	18:3	NA	852.721	C55H96O6	GL	TAG
494	TAG(52:5)	[M+NH4]+	14:0	16:0	22:5	NA	852.721	C55H96O6	GL	TAG
495	TAG(52:5)	[M+NH4]+	16:3	18:1	18:1	NA	852.721	C55H96O6	GL	TAG
496	TAG(52:5)	[M+NH4]+	14:0	18:1	20:4	NA	852.721	C55H96O6	GL	TAG
497	TAG(52:5)	[M+NH4]+	16:0	18:1	18:4	NA	852.721	C55H96O6	GL	TAG
498	TAG(53:5)	[M+NH4]+	16:0	17:1	20:4	NA	866.736	C56H98O6	GL	TAG
499	TAG(53:5)	[M+NH4]+	17:1	18:2	18:2	NA	866.736	C56H98O6	GL	TAG
500	TAG(53:5)	[M+NH4]+	17:1	18:1	18:3	NA	866.736	C56H98O6	GL	TAG
501	TAG(53:5)	[M+NH4]+	17:1	17:2	19:2	NA	866.736	C56H98O6	GL	TAG
502	TAG(53:5)	[M+NH4]+	17:0	18:2	18:3	NA	866.736	C56H98O6	GL	TAG
503	TAG(54:5)	[M+NH4]+	18:1	18:2	18:2	NA	880.752	C57H100O6	GL	TAG
504	TAG(54:5)	[M+NH4]+	16:0	18:1	20:4	NA	880.752	C57H100O6	GL	TAG
505	TAG(52:5)	[M+NH4]+	16:1	18:2	18:2	NA	852.721	C55H96O6	GL	TAG
506	TAG(53:6)	[M+NH4]+	16:0	17:1	20:5	NA	864.721	C56H96O6	GL	TAG
507	TAG(52:8)	[M+NH4]+	14:0	18:3	20:5	NA	846.674	C55H90O6	GL	TAG
508	TAG(54:6)	[M+NH4]+	18:1	18:2	18:3	NA	878.736	C57H98O6	GL	TAG
509	TAG(52:8)	[M+NH4]+	16:2	18:3	18:3	NA	846.674	C55H90O6	GL	TAG
510	TAG(52:8)	[M+NH4]+	18:2	16:3	18:3	NA	846.674	C55H90O6	GL	TAG
511	TAG(52:8)	[M+NH4]+	16:0	18:4	18:4	NA	846.674	C55H90O6	GL	TAG
512	TAG(53:8)	[M+NH4]+	17:2	17:3	19:3	NA	860.689	C56H92O6	GL	TAG
513	TAG(54:8)	[M+NH4]+	18:2	18:3	18:3	NA	874.705	C57H94O6	GL	TAG
514	TAG(54:8)	[M+NH4]+	16:1	16:1	22:6	NA	874.705	C57H94O6	GL	TAG
515	TAG(54:8)	[M+NH4]+	16:0	18:3	20:5	NA	874.705	C57H94O6	GL	TAG
516	TAG(54:8)	[M+NH4]+	18:1	18:3	18:4	NA	874.705	C57H94O6	GL	TAG
517	TAG(56:8)	[M+NH4]+	14:0	20:2	22:6	NA	902.736	C59H98O6	GL	TAG
518	TAG(56:8)	[M+NH4]+	18:2	18:3	20:3	NA	902.736	C59H98O6	GL	TAG
519	TAG(56:8)	[M+NH4]+	18:3	18:3	20:2	NA	902.736	C59H98O6	GL	TAG
520	TAG(54:9)	[M+NH4]+	18:2	18:3	18:4	NA	872.689	C57H92O6	GL	TAG
521	TAG(54:9)	[M+NH4]+	16:3	18:1	20:5	NA	872.689	C57H92O6	GL	TAG
522	TAG(54:9)	[M+NH4]+	14:0	20:4	20:5	NA	872.689	C57H92O6	GL	TAG
523	TAG(54:9)	[M+NH4]+	18:3	18:3	18:3	NA	872.689	C57H92O6	GL	TAG
524	TAG(54:9)	[M+NH4]+	18:1	18:4	18:4	NA	872.689	C57H92O6	GL	TAG
525	TAG(56:9)	[M+NH4]+	16:0	20:4	20:5	NA	900.721	C59H96O6	GL	TAG
526	TAG(56:9)	[M+NH4]+	18:1	18:3	20:5	NA	900.721	C59H96O6	GL	TAG
527	TAG(58:9)	[M+NH4]+	16:0	20:4	22:5	NA	928.752	C61H100O6	GL	TAG
528	TAG(53:10)	[M+NH4]+	13:0	20:5	20:5	NA	856.658	C56H88O6	GL	TAG
529	TAG(54:10)	[M+NH4]+	18:3	18:3	18:4	NA	870.674	C57H90O6	GL	TAG
530	TAG(54:10)	[M+NH4]+	18:2	18:4	18:4	NA	870.674	C57H90O6	GL	TAG
531	TAG(56:10)	[M+NH4]+	16:3	18:2	22:5	NA	898.705	C59H94O6	GL	TAG
532	TAG(56:12)	[M+NH4]+	16:3	18:3	22:6	NA	894.674	C61H94O6	GL	TAG
533	TAG(56:12)	[M+NH4]+	16:3	20:4	20:5	NA	894.674	C61H94O6	GL	TAG
534	TAG(61:4)	[M+NH4]+	25:0	18:2	18:2	NA	980.877	C64H116O6	GL	TAG
535	TAG(50:8)	[M+NH4]+	16:2	16:3	18:3	NA	818.642	C53H86O6	GL	TAG
536	TAG(50:8)	[M+NH4]+	16:3	16:3	18:2	NA	818.642	C53H86O6	GL	TAG
537	TAG(58:7)	[M+NH4]+	18:3	18:3	22:1	NA	932.783	C61H104O6	GL	TAG
538	TAG(54:6)	[M+NH4]+	16:0	18:1	20:5	NA	878.736	C57H98O6	GL	TAG
539	TAG(54:6)	[M+NH4]+	18:2	18:2	18:2	NA	878.736	C57H98O6	GL	TAG
540	TAG(54:6)	[M+NH4]+	16:0	18:0	20:6	NA	878.736	C57H98O6	GL	TAG
541	TAG(54:6)	[M+NH4]+	18:1	18:1	18:4	NA	878.736	C57H98O6	GL	TAG
542	TAG(54:6)	[M+NH4]+	18:0	18:3	18:3	NA	878.736	C57H98O6	GL	TAG
543	TAG(55:6)	[M+NH4]+	17:2	19:2	19:2	NA	892.752	C58H100O6	GL	TAG
544	TAG(56:6)	[M+NH4]+	18:2	18:2	20:2	NA	906.768	C59H102O6	GL	TAG
545	TAG(56:6)	[M+NH4]+	18:3	18:3	20:0	NA	906.768	C59H102O6	GL	TAG
546	TAG(56:6)	[M+NH4]+	18:1	18:3	20:2	NA	906.768	C59H102O6	GL	TAG
547	TAG(56:6)	[M+NH4]+	18:2	18:3	20:1	NA	906.768	C59H102O6	GL	TAG
548	TAG(56:6)	[M+NH4]+	16:0	20:3	20:3	NA	906.768	C59H102O6	GL	TAG
549	TAG(58:6)	[M+NH4]+	18:3	18:3	22:0	NA	934.799	C61H106O6	GL	TAG
550	TAG(53:6)	[M+NH4]+	17:0	18:3	18:3	NA	864.721	C56H96O6	GL	TAG
551	TAG(60:6)	[M+NH4]+	24:1	18:2	18:3	NA	962.83	C63H110O6	GL	TAG
552	TAG(52:7)	[M+NH4]+	16:1	16:1	20:5	NA	848.689	C55H92O6	GL	TAG
553	TAG(52:7)	[M+NH4]+	16:0	18:2	18:5	NA	848.689	C55H92O6	GL	TAG
554	TAG(52:7)	[M+NH4]+	16:0	18:3	18:4	NA	848.689	C55H92O6	GL	TAG
555	TAG(52:7)	[M+NH4]+	12:0	18:1	22:6	NA	848.689	C55H92O6	GL	TAG
556	TAG(52:7)	[M+NH4]+	16:1	18:3	18:3	NA	848.689	C55H92O6	GL	TAG
557	TAG(53:7)	[M+NH4]+	13:0	20:2	20:5	NA	862.705	C56H94O6	GL	TAG
558	TAG(54:7)	[M+NH4]+	18:2	18:2	18:3	NA	876.721	C57H96O6	GL	TAG
559	TAG(54:7)	[M+NH4]+	18:1	18:2	18:4	NA	876.721	C57H96O6	GL	TAG
560	TAG(54:7)	[M+NH4]+	16:1	18:1	20:5	NA	876.721	C57H96O6	GL	TAG
561	TAG(56:7)	[M+NH4]+	20:1	18:3	18:3	NA	904.752	C59H100O6	GL	TAG
562	TAG(56:7)	[M+NH4]+	18:3	18:3	20:1	NA	904.752	C59H100O6	GL	TAG
563	TAG(56:7)	[M+NH4]+	18:2	18:3	20:2	NA	904.752	C59H100O6	GL	TAG
564	TAG(50:7)	[M+NH4]+	16:2	16:3	18:2	NA	820.658	C53H88O6	GL	TAG
565	TAG(60:4)	[M+NH4]+	18:2	24:0	18:2	NA	966.862	C63H114O6	GL	TAG
566	TAG(54:2)	[M+NH4]+	16:0	18:2	20:0	NA	886.799	C57H106O6	GL	TAG
567	TAG(60:4)	[M+NH4]+	18:3	20:0	22:1	NA	966.862	C63H114O6	GL	TAG
568	TAG(50:2)	[M+NH4]+	16:0	16:1	18:1	NA	830.736	C53H98O6	GL	TAG
569	TAG(49:2)	[M+NH4]+	16:1	16:1	17:0	NA	816.721	C52H96O6	GL	TAG
570	TAG(49:2)	[M+NH4]+	16:0	16:0	17:2	NA	816.721	C52H96O6	GL	TAG
571	TAG(49:2)	[M+NH4]+	14:0	17:1	18:1	NA	816.721	C52H96O6	GL	TAG
572	TAG(49:2)	[M+NH4]+	13:0	18:1	18:1	NA	816.721	C52H96O6	GL	TAG
573	TAG(49:2)	[M+NH4]+	15:0	16:0	18:2	NA	816.721	C52H96O6	GL	TAG
574	TAG(49:2)	[M+NH4]+	16:0	16:1	17:1	NA	816.721	C52H96O6	GL	TAG
575	TAG(48:2)	[M+NH4]+	14:1	16:0	18:1	NA	802.705	C51H94O6	GL	TAG
576	TAG(48:2)	[M+NH4]+	14:0	16:1	18:1	NA	802.705	C51H94O6	GL	TAG
577	TAG(50:2)	[M+NH4]+	14:0	16:1	20:1	NA	830.736	C53H98O6	GL	TAG
578	TAG(48:2)	[M+NH4]+	14:0	16:0	18:2	NA	802.705	C51H94O6	GL	TAG
579	TAG(46:2)	[M+NH4]+	12:0	16:1	18:1	NA	774.674	C49H90O6	GL	TAG
580	TAG(46:2)	[M+NH4]+	14:1	16:0	16:1	NA	774.674	C49H90O6	GL	TAG
581	TAG(46:2)	[M+NH4]+	12:0	16:0	18:2	NA	774.674	C49H90O6	GL	TAG
582	TAG(60:1)	[M+NH4]+	18:0	24:0	18:1	NA	972.908	C63H120O6	GL	TAG
583	TAG(60:1)	[M+NH4]+	16:0	26:0	18:1	NA	972.908	C63H120O6	GL	TAG
584	TAG(59:1)	[M+NH4]+	16:0	25:0	18:1	NA	958.893	C62H118O6	GL	TAG
585	TAG(58:1)	[M+NH4]+	16:0	20:1	22:0	NA	944.877	C61H116O6	GL	TAG
586	TAG(58:1)	[M+NH4]+	16:0	24:0	18:1	NA	944.877	C61H116O6	GL	TAG
587	TAG(57:1)	[M+NH4]+	16:0	23:0	18:1	NA	930.862	C60H114O6	GL	TAG
588	TAG(48:2)	[M+NH4]+	16:0	16:1	16:1	NA	802.705	C51H94O6	GL	TAG
589	TAG(57:1)	[M+NH4]+	15:0	24:0	18:1	NA	930.862	C60H114O6	GL	TAG
590	TAG(50:2)	[M+NH4]+	16:0	16:0	18:2	NA	830.736	C53H98O6	GL	TAG
591	TAG(51:2)	[M+NH4]+	16:0	17:0	18:2	NA	844.752	C54H100O6	GL	TAG
592	TAG(57:2)	[M+NH4]+	16:0	23:0	18:2	NA	928.846	C60H112O6	GL	TAG
593	TAG(57:2)	[M+NH4]+	15:0	18:1	24:1	NA	928.846	C60H112O6	GL	TAG
594	TAG(56:2)	[M+NH4]+	18:0	18:0	20:2	NA	914.83	C59H110O6	GL	TAG
595	TAG(56:2)	[M+NH4]+	18:1	18:1	20:0	NA	914.83	C59H110O6	GL	TAG
596	TAG(56:2)	[M+NH4]+	16:0	18:2	22:0	NA	914.83	C59H110O6	GL	TAG
597	TAG(56:2)	[M+NH4]+	16:0	18:1	22:1	NA	914.83	C59H110O6	GL	TAG
598	TAG(56:2)	[M+NH4]+	18:0	18:2	20:0	NA	914.83	C59H110O6	GL	TAG
599	TAG(56:2)	[M+NH4]+	18:0	18:1	20:1	NA	914.83	C59H110O6	GL	TAG
600	TAG(55:2)	[M+NH4]+	16:0	21:0	18:2	NA	900.815	C58H108O6	GL	TAG
601	TAG(51:2)	[M+NH4]+	16:0	17:1	18:1	NA	844.752	C54H100O6	GL	TAG
602	TAG(55:2)	[M+NH4]+	18:0	18:1	19:1	NA	900.815	C58H108O6	GL	TAG
603	TAG(54:2)	[M+NH4]+	18:0	18:0	18:2	NA	886.799	C57H106O6	GL	TAG
604	TAG(54:2)	[M+NH4]+	16:1	18:0	20:1	NA	886.799	C57H106O6	GL	TAG
605	TAG(54:2)	[M+NH4]+	16:0	18:1	20:1	NA	886.799	C57H106O6	GL	TAG
606	TAG(54:2)	[M+NH4]+	18:0	18:1	18:1	NA	886.799	C57H106O6	GL	TAG
607	TAG(53:2)	[M+NH4]+	17:0	18:0	18:2	NA	872.783	C56H104O6	GL	TAG
608	TAG(53:2)	[M+NH4]+	17:0	18:1	18:1	NA	872.783	C56H104O6	GL	TAG
609	TAG(52:2)	[M+NH4]+	16:0	16:0	20:2	NA	858.768	C55H102O6	GL	TAG
610	TAG(52:2)	[M+NH4]+	16:0	18:0	18:2	NA	858.768	C55H102O6	GL	TAG
611	TAG(52:2)	[M+NH4]+	16:0	18:1	18:1	NA	858.768	C55H102O6	GL	TAG
612	TAG(55:2)	[M+NH4]+	15:0	18:1	22:1	NA	900.815	C58H108O6	GL	TAG
613	TAG(56:1)	[M+NH4]+	16:0	20:0	20:1	NA	916.846	C59H112O6	GL	TAG
614	TAG(56:1)	[M+NH4]+	16:0	18:1	22:0	NA	916.846	C59H112O6	GL	TAG
615	TAG(56:1)	[M+NH4]+	18:0	18:1	20:0	NA	916.846	C59H112O6	GL	TAG
616	TAG(60:0)	[M+NH4]+	18:0	20:0	22:0	NA	974.924	C63H122O6	GL	TAG
617	TAG(58:0)	[M+NH4]+	16:0	18:0	24:0	NA	946.893	C61H118O6	GL	TAG
618	TAG(56:0)	[M+NH4]+	16:0	20:0	20:0	NA	918.862	C59H114O6	GL	TAG
619	TAG(56:0)	[M+NH4]+	16:0	16:0	24:0	NA	918.862	C59H114O6	GL	TAG
620	TAG(56:0)	[M+NH4]+	16:0	18:0	22:0	NA	918.862	C59H114O6	GL	TAG
621	TAG(54:0)	[M+NH4]+	16:0	18:0	20:0	NA	890.83	C57H110O6	GL	TAG
622	TAG(54:0)	[M+NH4]+	18:0	18:0	18:0	NA	890.83	C57H110O6	GL	TAG
623	TAG(53:0)	[M+NH4]+	17:0	17:0	19:0	NA	876.815	C56H108O6	GL	TAG
624	TAG(52:0)	[M+NH4]+	16:0	16:0	20:0	NA	862.799	C55H106O6	GL	TAG
625	TAG(43:1)	[M+NH4]+	12:0	13:0	18:1	NA	734.642	C46H86O6	GL	TAG
626	TAG(52:0)	[M+NH4]+	16:0	18:0	18:0	NA	862.799	C55H106O6	GL	TAG
627	TAG(49:0)	[M+NH4]+	15:0	16:0	18:0	NA	820.752	C52H100O6	GL	TAG
628	TAG(48:0)	[M+NH4]+	16:0	16:0	16:0	NA	806.736	C51H98O6	GL	TAG
629	TAG(47:0)	[M+NH4]+	15:0	16:0	16:0	NA	792.721	C50H96O6	GL	TAG
630	TAG(46:0)	[M+NH4]+	14:0	16:0	16:0	NA	778.705	C49H94O6	GL	TAG
631	TAG(44:0)	[M+NH4]+	13:0	15:0	16:0	NA	750.674	C47H90O6	GL	TAG
632	TAG(44:0)	[M+NH4]+	14:0	14:0	16:0	NA	750.674	C47H90O6	GL	TAG
633	TAG(43:0)	[M+NH4]+	13:0	14:0	16:0	NA	736.658	C46H88O6	GL	TAG
634	TAG(40:0)	[M+NH4]+	12:0	14:0	14:0	NA	694.611	C43H82O6	GL	TAG
635	TAG(36:0)	[M+NH4]+	10:0	12:0	14:0	NA	638.549	C39H74O6	GL	TAG
636	TAG(50:0)	[M+NH4]+	16:0	16:0	18:0	NA	834.768	C53H102O6	GL	TAG
637	TAG(44:1)	[M+NH4]+	12:0	16:0	16:1	NA	748.658	C47H88O6	GL	TAG
638	TAG(44:1)	[M+NH4]+	12:0	14:0	18:1	NA	748.658	C47H88O6	GL	TAG
639	TAG(44:1)	[M+NH4]+	14:0	14:0	16:1	NA	748	C47H88O6	GL	TAG
640	TAG(55:1)	[M+NH4]+	16:0	18:1	21:0	NA	902.83	C58H110O6	GL	TAG
641	TAG(54:1)	[M+NH4]+	16:0	18:1	20:0	NA	888.815	C57H108O6	GL	TAG
642	TAG(54:1)	[M+NH4]+	16:0	20:0	18:1	NA	888.815	C57H108O6	GL	TAG
643	TAG(54:1)	[M+NH4]+	18:0	18:0	18:1	NA	888.815	C57H108O6	GL	TAG
644	TAG(53:1)	[M+NH4]+	17:0	18:0	18:1	NA	874.799	C56H106O6	GL	TAG
645	TAG(52:1)	[M+NH4]+	16:0	16:0	20:1	NA	860.783	C55H104O6	GL	TAG
646	TAG(52:1)	[M+NH4]+	16:0	16:1	20:0	NA	860.783	C55H104O6	GL	TAG
647	TAG(52:1)	[M+NH4]+	16:0	18:0	18:1	NA	860.783	C55H104O6	GL	TAG
648	TAG(51:1)	[M+NH4]+	16:0	17:0	18:1	NA	846.768	C54H102O6	GL	TAG
649	TAG(50:1)	[M+NH4]+	16:0	16:0	18:1	NA	832.752	C53H100O6	GL	TAG
650	TAG(49:1)	[M+NH4]+	16:0	16:0	17:1	NA	818.736	C52H98O6	GL	TAG
651	TAG(49:1)	[M+NH4]+	15:0	16:0	18:1	NA	818.736	C52H98O6	GL	TAG
652	TAG(48:1)	[M+NH4]+	14:0	16:0	18:1	NA	804.721	C51H96O6	GL	TAG
653	TAG(48:1)	[M+NH4]+	16:0	16:0	16:1	NA	804.721	C51H96O6	GL	TAG
654	TAG(47:1)	[M+NH4]+	15:0	16:0	16:1	NA	790.705	C50H94O6	GL	TAG
655	TAG(46:1)	[M+NH4]+	14:0	14:0	18:1	NA	776.689	C49H92O6	GL	TAG
656	TAG(46:1)	[M+NH4]+	16:0	14:1	16:0	NA	776.689	C49H92O6	GL	TAG
657	TAG(46:1)	[M+NH4]+	14:0	16:0	16:1	NA	776.689	C49H92O6	GL	TAG
658	TAG(46:1)	[M+NH4]+	12:0	16:0	18:1	NA	776.689	C49H92O6	GL	TAG
659	TAG(45:1)	[M+NH4]+	13:0	14:0	18:1	NA	762.674	C48H90O6	GL	TAG
660	TAG(45:1)	[M+NH4]+	14:0	15:0	16:1	NA	762.674	C48H90O6	GL	TAG
661	TAG(58:2)	[M+NH4]+	22:0	18:1	18:1	NA	942.862	C61H114O6	GL	TAG
662	TAG(58:2)	[M+NH4]+	18:0	22:0	18:2	NA	942.862	C61H114O6	GL	TAG
663	TAG(58:2)	[M+NH4]+	16:0	24:0	18:2	NA	942.862	C61H114O6	GL	TAG
664	TAG(58:2)	[M+NH4]+	18:1	20:0	20:1	NA	942.862	C61H114O6	GL	TAG
665	TAG(53:4)	[M+NH4]+	17:1	18:1	18:2	NA	868.752	C56H100O6	GL	TAG
666	TAG(52:4)	[M+NH4]+	16:0	18:1	18:3	NA	854.736	C55H98O6	GL	TAG
667	TAG(52:4)	[M+NH4]+	18:2	16:0	18:2	NA	854.736	C55H98O6	GL	TAG
668	TAG(51:4)	[M+NH4]+	17:1	16:0	18:3	NA	840.721	C54H96O6	GL	TAG
669	TAG(51:4)	[M+NH4]+	15:0	18:2	18:2	NA	840.721	C54H96O6	GL	TAG
670	TAG(50:4)	[M+NH4]+	16:0	16:2	18:2	NA	826.705	C53H94O6	GL	TAG
671	TAG(50:4)	[M+NH4]+	16:1	16:2	18:1	NA	826.705	C53H94O6	GL	TAG
672	TAG(50:4)	[M+NH4]+	14:0	18:1	18:3	NA	826.705	C53H94O6	GL	TAG
673	TAG(50:4)	[M+NH4]+	18:3	16:1	16:0	NA	826.705	C53H94O6	GL	TAG
674	TAG(53:4)	[M+NH4]+	16:0	16:0	21:4	NA	868.752	C56H100O6	GL	TAG
675	TAG(50:4)	[M+NH4]+	16:1	16:1	18:2	NA	826.705	C53H94O6	GL	TAG
676	TAG(49:4)	[M+NH4]+	13:0	16:0	20:4	NA	812.689	C52H92O6	GL	TAG
677	TAG(49:4)	[M+NH4]+	13:0	18:1	18:3	NA	812.689	C52H92O6	GL	TAG
678	TAG(49:4)	[M+NH4]+	17:1	15:1	17:2	NA	812.689	C52H92O6	GL	TAG
679	TAG(48:4)	[M+NH4]+	16:0	16:1	16:3	NA	798.674	C51H90O6	GL	TAG
680	TAG(48:4)	[M+NH4]+	14:0	14:0	20:4	NA	798.674	C51H90O6	GL	TAG
681	TAG(48:4)	[M+NH4]+	14:0	16:1	18:3	NA	798.674	C51H90O6	GL	TAG
682	TAG(48:4)	[M+NH4]+	12:0	18:2	18:2	NA	798.674	C51H90O6	GL	TAG
683	TAG(48:4)	[M+NH4]+	16:1	16:1	16:2	NA	798.674	C51H90O6	GL	TAG
684	TAG(60:3)	[M+NH4]+	18:1	18:2	26:0	NA	996.908	C65H120O6	GL	TAG
685	TAG(50:4)	[M+NH4]+	14:0	18:2	18:2	NA	826.705	C53H94O6	GL	TAG
686	TAG(53:4)	[M+NH4]+	17:0	18:2	18:2	NA	868.752	C56H100O6	GL	TAG
687	TAG(54:4)	[M+NH4]+	18:1	18:1	18:2	NA	882.768	C57H102O6	GL	TAG
688	TAG(54:4)	[M+NH4]+	16:0	18:3	20:1	NA	882.768	C57H102O6	GL	TAG
689	TAG(60:4)	[M+NH4]+	18:1	20:2	22:1	NA	966.862	C63H114O6	GL	TAG
690	TAG(59:4)	[M+NH4]+	23:0	18:2	18:2	NA	952.846	C62H112O6	GL	TAG
691	TAG(59:4)	[M+NH4]+	17:1	18:1	24:2	NA	952.846	C62H112O6	GL	TAG
692	TAG(58:4)	[M+NH4]+	20:1	18:1	20:2	NA	938.83	C61H110O6	GL	TAG
693	TAG(58:4)	[M+NH4]+	18:3	20:0	20:1	NA	938.83	C61H110O6	GL	TAG
694	TAG(58:4)	[M+NH4]+	20:1	20:1	18:2	NA	938.83	C61H110O6	GL	TAG
695	TAG(58:4)	[M+NH4]+	18:2	18:2	22:0	NA	938.83	C61H110O6	GL	TAG
696	TAG(58:4)	[M+NH4]+	18:1	18:3	22:0	NA	938.83	C61H110O6	GL	TAG
697	TAG(58:4)	[M+NH4]+	18:1	22:1	18:2	NA	938.83	C61H110O6	GL	TAG
698	TAG(57:4)	[M+NH4]+	18:2	21:0	18:2	NA	924.815	C60H108O6	GL	TAG
699	TAG(56:4)	[M+NH4]+	20:0	18:2	18:2	NA	910.799	C59H106O6	GL	TAG
700	TAG(56:4)	[M+NH4]+	18:1	18:1	20:2	NA	910.799	C59H106O6	GL	TAG
701	TAG(56:4)	[M+NH4]+	18:0	18:3	20:1	NA	910.799	C59H106O6	GL	TAG
702	TAG(56:4)	[M+NH4]+	18:0	18:2	20:2	NA	910.799	C59H106O6	GL	TAG
703	TAG(56:4)	[M+NH4]+	18:1	18:3	20:0	NA	910.799	C59H106O6	GL	TAG
704	TAG(56:4)	[M+NH4]+	16:0	20:2	20:2	NA	910.799	C59H106O6	GL	TAG
705	TAG(56:4)	[M+NH4]+	16:0	18:3	22:1	NA	910.799	C59H106O6	GL	TAG
706	TAG(55:4)	[M+NH4]+	18:1	19:1	18:2	NA	896.783	C58H104O6	GL	TAG
707	TAG(54:4)	[M+NH4]+	18:0	18:1	18:3	NA	882.768	C57H102O6	GL	TAG
708	TAG(54:4)	[M+NH4]+	16:0	18:1	20:3	NA	882.768	C57H102O6	GL	TAG
709	TAG(54:4)	[M+NH4]+	16:0	18:2	20:2	NA	882.768	C57H102O6	GL	TAG
710	TAG(60:3)	[M+NH4]+	18:2	20:1	22:0	NA	968.877	C63H116O6	GL	TAG
711	TAG(60:4)	[M+NH4]+	18:1	24:0	18:3	NA	966.862	C63H114O6	GL	TAG
712	TAG(60:3)	[M+NH4]+	24:0	18:1	18:2	NA	968.877	C63H116O6	GL	TAG
713	TAG(58:3)	[M+NH4]+	18:0	20:1	20:2	NA	940.846	C61H112O6	GL	TAG
714	TAG(51:3)	[M+NH4]+	16:0	17:0	18:3	NA	842.736	C54H98O6	GL	TAG
715	TAG(51:3)	[M+NH4]+	16:1	16:2	19:0	NA	842.736	C54H98O6	GL	TAG
716	TAG(51:3)	[M+NH4]+	16:0	17:1	18:2	NA	842.736	C54H98O6	GL	TAG
717	TAG(51:3)	[M+NH4]+	15:0	18:1	18:2	NA	842.736	C54H98O6	GL	TAG
718	TAG(50:3)	[M+NH4]+	14:0	18:1	18:2	NA	828.721	C53H96O6	GL	TAG
719	TAG(50:3)	[M+NH4]+	16:0	16:0	18:3	NA	828.721	C53H96O6	GL	TAG
720	TAG(50:3)	[M+NH4]+	16:0	16:2	18:1	NA	828.721	C53H96O6	GL	TAG
721	TAG(50:3)	[M+NH4]+	16:0	16:1	18:2	NA	828.721	C53H96O6	GL	TAG
722	TAG(50:3)	[M+NH4]+	16:1	16:1	18:1	NA	828.721	C53H96O6	GL	TAG
723	TAG(52:3)	[M+NH4]+	16:0	18:1	18:2	NA	856.752	C55H100O6	GL	TAG
724	TAG(49:3)	[M+NH4]+	16:0	15:1	18:2	NA	814.705	C52H94O6	GL	TAG
725	TAG(48:3)	[M+NH4]+	14:0	16:0	18:3	NA	800.689	C51H92O6	GL	TAG
726	TAG(48:3)	[M+NH4]+	14:0	16:1	18:2	NA	800.689	C51H92O6	GL	TAG
727	TAG(46:3)	[M+NH4]+	14:0	16:0	16:3	NA	772.658	C49H88O6	GL	TAG
728	TAG(46:3)	[M+NH4]+	14:0	14:0	18:3	NA	772.658	C49H88O6	GL	TAG
729	TAG(64:2)	[M+NH4]+	28:0	18:1	18:1	NA	1026.96	C67H126O6	GL	TAG
730	TAG(62:2)	[M+NH4]+	26:0	18:1	18:1	NA	998.924	C65H122O6	GL	TAG
731	TAG(60:2)	[M+NH4]+	24:0	18:1	18:1	NA	970.893	C63H118O6	GL	TAG
732	TAG(59:2)	[M+NH4]+	23:0	18:1	18:1	NA	956.877	C62H116O6	GL	TAG
733	TAG(58:2)	[M+NH4]+	18:0	20:0	20:2	NA	942.862	C61H114O6	GL	TAG
734	TAG(48:3)	[M+NH4]+	16:0	16:1	16:2	NA	800.689	C51H92O6	GL	TAG
735	TAG(52:3)	[M+NH4]+	16:1	18:1	18:1	NA	856.752	C55H100O6	GL	TAG
736	TAG(52:3)	[M+NH4]+	14:0	18:1	20:2	NA	856.752	C55H100O6	GL	TAG
737	TAG(52:3)	[M+NH4]+	18:0	16:0	18:3	NA	856.752	C55H100O6	GL	TAG
738	TAG(58:3)	[M+NH4]+	18:3	20:0	20:0	NA	940.846	C61H112O6	GL	TAG
739	TAG(58:3)	[M+NH4]+	18:2	20:0	20:1	NA	940.846	C61H112O6	GL	TAG
740	TAG(58:3)	[M+NH4]+	18:1	18:1	22:1	NA	940.846	C61H112O6	GL	TAG
741	TAG(58:3)	[M+NH4]+	18:1	18:2	22:0	NA	940.846	C61H112O6	GL	TAG
742	TAG(57:3)	[M+NH4]+	21:0	18:1	18:2	NA	926.83	C60H110O6	GL	TAG
743	TAG(56:3)	[M+NH4]+	18:0	18:3	20:0	NA	912.815	C59H108O6	GL	TAG
744	TAG(56:3)	[M+NH4]+	16:0	18:3	22:0	NA	912.815	C59H108O6	GL	TAG
745	TAG(56:3)	[M+NH4]+	20:1	18:2	18:0	NA	912.815	C59H108O6	GL	TAG
746	TAG(56:3)	[M+NH4]+	18:1	18:1	20:1	NA	912.815	C59H108O6	GL	TAG
747	TAG(56:3)	[M+NH4]+	18:1	18:2	20:0	NA	912.815	C59H108O6	GL	TAG
748	TAG(55:3)	[M+NH4]+	18:1	19:1	18:1	NA	898.799	C58H106O6	GL	TAG
749	TAG(55:3)	[M+NH4]+	17:1	18:1	20:1	NA	898.799	C58H106O6	GL	TAG
750	TAG(54:3)	[M+NH4]+	16:0	18:3	20:0	NA	884.783	C57H104O6	GL	TAG
751	TAG(56:3)	[M+NH4]+	20:0	18:1	18:2	NA	884.783	C57H104O6	GL	TAG
752	TAG(54:3)	[M+NH4]+	16:0	18:2	20:1	NA	884.783	C57H104O6	GL	TAG
753	TAG(54:3)	[M+NH4]+	18:0	18:0	18:3	NA	884.783	C57H104O6	GL	TAG
754	TAG(54:3)	[M+NH4]+	16:0	18:1	20:2	NA	884.783	C57H104O6	GL	TAG
755	TAG(54:3)	[M+NH4]+	18:0	18:1	18:2	NA	884.783	C57H104O6	GL	TAG
756	TAG(54:3)	[M+NH4]+	18:1	18:1	18:1	NA	884.783	C57H104O6	GL	TAG
757	TAG(53:3)	[M+NH4]+	17:1	18:1	18:1	NA	870.768	C56H102O6	GL	TAG
758	TAG(53:3)	[M+NH4]+	18:1	17:0	18:2	NA	870.768	C56H102O6	GL	TAG
759	TAG(59:3)	[M+NH4]+	23:0	18:1	18:2	NA	954.862	C62H114O6	GL	TAG
760	TAG(48:0)	[M+NH4]+	16:0	14:0	18:0	NA	806.736	C51H98O6	GL	TAG
