# Supplementary material for: Integrative lipidomics profile uncovers the mechanisms underlying high-level α-linolenic acid accumulation in Paeonia rockii seeds
Source: Hortic Res. 2023 May 15;10(7):uhad106. doi: 10.1093/hr/uhad106 (PMC10419846; doi:10.1093/hr/uhad106)
Supplement: Web_Material_uhad106 [file web_material_uhad106.zip › Table S2.xlsx]

## Sheet: Sheet1
Supplemental Table S. FA compositions of the N. benthamiana, A. thaliana, and P. rockii (µg/mg and mol%) in this study.
N. benthamiana leaves
	C16:0	C18:0	C18:1	C18:2	C18:3	Sum
P19 control leaves (µg/mg)	6.70±0.20	1.85±0.10	0.83±0.08	2.57±0.35	16.53±0.94	28.49±1.33
P19 control leaves (mol%)	23.56±1.56	6.52±0.31	2.92±0.15	8.98±0.83	58.02±0.61
PrDGAT1-overexpressed leaves (µg/mg)	10.55±0.29	2.84±0.23	1.55±0.12	4.29±0.30	30.21±1.09	49.44±1.31
PrDGAT1-overexpressed leaves (mol%)	21.34±0.77	5.75±0.36	3.15±0.30	8.67±0.52	61.10±1.08
PrDGAT2-overexpressed leaves (µg/mg)	8.75±0.61	2.26±0.13	1.15±0.04	4.27±0.12	24.03±0.24	40.47±0.53
PrDGAT2-overexpressed leaves (mol%)	21.61±1.25	5.59±0.40	2.85±0.11	10.56±0.34	59.39±0.83
PrPDAT1-1-overexpressed leaves (µg/mg)	6.48±0.17	1.84±0.10	0.87±0.06	2.42±0.19	16.35±0.82	27.96±0.99
PrPDAT1-1-overexpressed leaves (mol%)	23.19±0.34	6.58±0.45	3.10±0.19	8.67±0.69	58.45±1.04
PrPDAT1-2-overexpressed leaves (µg/mg)	9.40±0.37	3.14±0.19	1.29±0.10	3.35±0.28	21.01±0.93	38.20±1.13
PrPDAT1-2-overexpressed leaves (mol%)	24.61±0.23	8.22±0.56	3.38±0.18	8.80±0.97	54.99±0.85
PrPDAT2-overexpressed leaves (µg/mg)	9.12±0.44	2.55±0.20	1.19±0.15	3.67±0.50	29.71±0.85	46.25±0.69
PrPDAT2-overexpressed leaves (mol%)	19.72±0.80	5.53±0.48	2.56±0.31	7.95±1.18	64.24±1.06
A. thaliana seeds
	C16:0	C18:0	C18:1	C18:2	C18:3	C20:0	C20:1	C20:2	Sum
Wild-type (Col-0) seeds (µg/mg)	29.06±0.82	10.80±0.14	39.36±1.40	87.62±2.42	55.14±1.06	7.00±0.13	56.91±1.60	5.38±0.13	288.28±1.64
Wild-type (Col-0) seeds (mol%)	9.04±0.31	3.75±0.03	13.65±0.48	30.39±0.72	19.13±0.44	2.43±0.04	19.74±0.55	1.81±0.03
PrDGAT1-transgenic seeds #1 (µg/mg)	28.25±0.99	10.37±0.44	45.89±1.83	102.26±4.04	80.57±2.82	6.76±0.23	367.01±1.31	6.40±0.09	347.51±10.18
PrDGAT1-transgenic seeds #1 (mol%)	8.13±0.07	2.98±0.05	13.21±0.23	29.43±0.67	23.18±0.27	1.95±0.12	19.29±0.21	1.84±0.03
PrDGAT1-transgenic seeds #3 (µg/mg)	30.65±0.55	11.45±0.09	47.45±1.32	122.62±5.00	80.57±3.04	7.44±0.09	77.14±1.69	7.40±0.08	384.72±3.13
PrDGAT1-transgenic seeds #3 (mol%)	7.97±0.16	2.98±0.05	12.33±0.27	31.87±1.16	20.94±0.78	1.93±0.03	20.05±0.62	1.92±0.01
PrDGAT1-transgenic seeds #5 (µg/mg)	27.79±0.55	10.59±0.20	45.07±0.69	106.61±4.13	72.06±2.65	6.31±0.25	64.10±1.94	5.93±0.17	338.47±5.46
PrDGAT1-transgenic seeds #5 (mol%)	8.21±0.06	3.13±0.09	13.32±0.38	31.49±0.92	21.29±0.62	1.87±0.09	18.94±0.54	1.75±0.05
PrDGAT2-transgenic seeds #2 (µg/mg)	26.80±0.11	11.36±0.96	43.46±1.59	109.31±6.32	61.63±3.62	6.93±0.30	60.85±2.96	5.76±0.14	326.11±7.39
PrDGAT2-transgenic seeds #2 (mol%)	8.22±0.18	3.49±0.36	13.33±0.40	33.50±1.28	18.91±1.28	2.13±0.04	18.66±0.42	1.877±0.07
PrDGAT2-transgenic seeds #3 (µg/mg)	26.24±0.23	11.72±0.12	41.86±1.05	101.14±3.97	56.75±2.56	6.81±0.29	62.28±1.15	6.18±0.01	312.99±1.41
PrDGAT2-transgenic seeds #3 (mol%)	8.38±0.04	3.74±0.02	13.37±0.32	32.31±1.23	18.13±0.84	2.18±0.09	19.90±0.09	1.97±0.01
PrDGAT2-transgenic seeds #8 (µg/mg)	26.886±1.83	10.06±0.61	41.32±0.63	105.11±5.49	60.67±2.56	7.44±0.29	60.00±4.06	6.43±0.62	318.48±12.58
PrDGAT2-transgenic seeds #8 (mol%)	8.45±0.75	3.34±0.10	12.98±0.32	33.01±0.71	19.05±0.16	2.31±0.01	18.83±0.68	2.02±0.13
PrPDAT1-1-transgenic seeds #5 (µg/mg)	26.82±1.35	11.19±0.35	40.08±1.21	90.58±5.77	55.78±1.25	7.09±0.13	58.63±2.37	5.40±0.11	295.57±9.18
PrPDAT1-1-transgenic seeds #5 (mol%)	9.07±0.33	3.79±0.17	13.57±0.68	30.63±1.05	18.88±0.20	2.40±0.04	19.84±0.56	1.83±0.07
PrPDAT1-1-transgenic seeds #9 (µg/mg)	25.80±0.69	9.02±0.39	37.25±2.14	84.84±0.14	53.65±3.04	6.73±0.45	53.02±1.12	5.05±0.02	275.35±5.53
PrPDAT1-1-transgenic seeds #9 (mol%)	9.37±0.16	3.28±0.18	13.52±0.51	30.82±0.59	19.48±0.75	2.44±0.16	19.26±0.38	1.83±0.04
PrPDAT1-1-transgenic seeds #10 (µg/mg)	25.99±0.18	12.34±0.41	41.30±0.96	96.14±3.47	58.79±2.20	7.16±0.20	59.26±2.93	5.44±0.21	306.42±8.11
PrPDAT1-1-transgenic seeds #10 (mol%)	8.48±0.09	4.03±0.15	13.48±0.06	31.38±0.80	19.19±0.75	2.34±0.09	19.33±0.44	1.77±0.02
PrPDAT1-2-transgenic seeds #1 (µg/mg)	27.82±0.60	10.98±0.23	48.10±0.90	91.42±5.44	61.64±4.05	6.88±0.36	61.90±2.92	6.05±0.22	315.80±8.37
PrPDAT1-2-transgenic seeds #1 (mol%)	8.82±0.38	3.80±0.15	15.24±0.49	28.94±1.09	19.52±1.26	2.18±0.10	19.60±0.48	1.91±0.04
PrPDAT1-2-transgenic seeds #6 (µg/mg)	29.43±2.22	11.45±0.42	47.81±1.68	995.22±5.06	62.31±1.95	7.14±0.42	59.91±1.78	6.23±0.26	319.51±5.36
PrPDAT1-2-transgenic seeds #6 (mol%)	9.21±0.55	3.59±0.19	14.97±0.73	29.79±1.12	19.51±0.85	2.23±0.09	19.75±0.51	1.95±0.05
PrPDAT1-2-transgenic seeds #8 (µg/mg)	27.62±0.94	10.91±1.02	45.60±1.85	90.39±3.51	55.66±2.34	6.89±0.46	58.43±1.05	5.40±0.13	303.89±4.66
PrPDAT1-2-transgenic seeds #8 (mol%)	9.09±0.37	3.59±0.29	15.00±0.47	29.74±0.95	19.31±0.82	2.27±0.17	19.23±0.15	1.78±0.07
PrPDAT2-transgenic seeds #2 (µg/mg)	31.62±1.02	11.58±0.28	48.11±2.05	115.73±4.43	99.06±3.64	8.03±0.30	80.11±2.11	7.66±0.13	401.90±9.81
PrPDAT2-transgenic seeds #2 (mol%)	7.87±0.09	2.88±0.03	11.98±0.79	28.79±0.42	24.64±0.31	2.00±0.03	19.93±0.16	1.91±0.02
PrPDAT2-transgenic seeds #7 (µg/mg)	27.39±0.54	9.42±0.09	42.45±0.98	102.41±2.51	77.98±1.47	7.20±0.32	65.64±0.82	6.18±0.10	338.68±3.39
PrPDAT2-transgenic seeds #7 (mol%)	8.09±0.09	2.78±0.05	12.53±0.08	30.24±0.45	23.03±0.60	2.13±0.08	19.38±0.20	1.82±0.02
PrPDAT2-transgenic seeds #8 (µg/mg)	30.11±0.51	11.76±0.36	43.91±0.72	106.95±3.44	89.70±2.43	7.39±0.15	73.36±1.63	7.32±0.18	370.50±2.45
PrPDAT2-transgenic seeds #8 (mol%)	8.13±0.12	3.17±0.10	11.83±0.14	28.81±0.72	24.17±0.84	1.99±0.05	19.76±0.38	1.97±0.04
P. rockii leaves
	C16:0	C18:0	C18:1	C18:2	C18:3	Sum
Wild-type leaves (µg/mg)	0.87±0.01	0.18±0.02	0.29±0.02	0.60±0.02	4.01±0.36	5.96±0.35
Wild-type leaves (mol%)	14.72±1.09	2.96±0.37	4.98±0.71	10.17±0.33	67.41±2.09
TRV2:GFP control leaves (µg/mg)	0.84±0.04	0.17±0.01	0.28±0.03	0.56±0.05	4.05±0.21	5.90±0.30
TRV2:GFP control leaves (mol%)	14.19±0.25	2.97±0.36	4.74±0.29	9.51±0.63	68.59±0.53
PrDGAT1-silenced leaves (µg/mg)	0.74±0.02	0.15±0.02	0.22±0.02	0.47±0.03	3.13±0.14	4.72±0.17
PrDGAT1-silenced leaves (mol%)	15.78±0.65	3.17±0.50	4.68±0.24	10.02±0.26	66.35±0.77
PrDGAT2-silenced leaves (µg/mg)	0.82±0.02	0.17±0.01	0.27±0.01	0.49±0.02	3.51±0.17	5.25±0.19
PrDGAT2-silenced leaves (mol%)	15.64±0.31	3.16±0.30	5.10±0.25	9.28±0.60	66.81±1.01
PrPDAT1-1-silenced leaves (µg/mg)	0.83±0.02	0.17±0.02	0.27±0.02	0.59±0.03	3.93±0.12	5.79±0.16
PrPDAT1-1-silenced leaves (mol%)	14.35±0.47	2.96±0.34	4.68±0.29	10.13±0.33	67.89±0.33
PrPDAT1-2-silenced leaves (µg/mg)	0.82±0.03	0.15±0.01	0.22±0.02	0.56±0.03	3.87±0.14	5.62±0.20
PrPDAT1-2-silenced leaves (mol%)	14.60±0.64	2.71±0.20	3.87±0.16	9.96±0.43	68.86±1.06
PrPDAT2-silenced leaves (µg/mg)	0.80±0.02	0.16±0.01	0.26±0.04	0.56±0.03	3.20±0.16	4.98±0.16
PrPDAT2-silenced leaves (mol%)	16.09±0.89	3.27±0.33	5.25±0.83	11.17±0.42	64.23±1.32
Note: Values are means ± SD (n = 3)
