# Supplementary material for: Integrative lipidomics profile uncovers the mechanisms underlying high-level α-linolenic acid accumulation in Paeonia rockii seeds
Source: Hortic Res. 2023 May 15;10(7):uhad106. doi: 10.1093/hr/uhad106 (PMC10419846; doi:10.1093/hr/uhad106)
Supplement: Web_Material_uhad106 [file web_material_uhad106.zip › Table S3.xlsx]

## Sheet: Sheet1
Table S3. Primers used in this study
Primer name	Primer sequence (5’-3’)	Annotation
18S-26S ITS	ACCGTTGATTCGCACAATTGGTCATCG	RT-PCR/qRT-PCR
	TACTGCGGGTCGGCAATCGGACG
PrDDGAT1	CTTTTTCCCGGCACAATGG	gene isolation
	TTACCCAGCCACGCCAATGAG
PrDGAT2	ACTCGCTATCCCACTAACGG	gene isolation
	TAGTAGAAATAAATAGATAAATGC
PrPDAT1-1	GTAAAAGATAAAAGAAAAGGGG	gene isolation
	ACATAACACGTCAATAGAACAC
PrPDAT1-2	GCTCTCTTTAATTTATGTGTG	gene isolation
	TGCAATCCTTTCATCCTGTG
PrPDAT2	TCCTGTTCTTGCTATTTCTTG	gene isolation
	CTCCTTGTAATACTTCTTTCC
RT-PrDDGAT1	TCACTACATCGACCCCTCACCT	qRT-PCR
	ACATTCCATTATTCCCCGGTTC
RT-PrDGAT2	GAAAAGAAGAGTCCACAATACA	qRT-PCR
	ACCTACTTTGCTGCTATCGTCG
RT-PrPDAT1-1	AAGACAACGACAAGAGCAGCAA	qRT-PCR
	CAAGCCCACCCGTCACAATACC
RT-PrPDAT1-2	ACTTGTTGCTGCCGATTACTTT	qRT-PCR
	TGACCACCACCTTTTTCCCACT
RT-PrPDAT2	AGATTGATAAGAAAGAGGGTGT	qRT-PCR
	AAAACAACTGGATGAAGAGGGG
35S:PrDGAT1-GFP	acgggggacgagctcGGTACCATGGCGACCCCGAATTCG	vector construction
	cttgctcaccatggtGTCGACTACACTACTTCTTCCT
35S:PrDGAT2-GFP	acgggggacgagctcGGTACCATGGAGAACGATTCGGGAA	vector construction
	cttgctcaccatggtGTCGACCAATATTTTCAATTCAAGATC
35S:PrPDAT1-1-GFP	acgggggacgagctcGGTACCATGCCATTAATGCGACGGAGA	vector construction
	cttgctcaccatggtGTCGACTAGTTGTAAATTGATCTTCTC
35S:PrPDAT1-2-GFP	acgggggacgagctcGGTACCATGTCCAACTTGAGACGCAGA	vector construction
	cttgctcaccatggtGTCGACGAGTTGTAAGTTGATATTATTAG
35S:PrPDAT2-GFP	acgggggacgagctcGGTACCATGGCTTCGATTCTTCGGTTTCG	vector construction
	cttgctcaccatggtGTCGACCAGCCTGAGATTTATTCTT
pEPrDGAT1	CGCGGATCCGCGATGGCGACCCCGAATTCG	vector construction
	CGTCTAGAGCTTATACACTACTTCTTCCTT
pEPrDGAT2	CGGGGTACCCCGATGGAGAACGATTCGGGAA	vector construction
	CCGGAATTCCGGTCACAATATTTTCAATTCAAG
pEPrPDAT1-1	CGGGGTACCCCGATGCCATTAATGCGACGGAGA	vector construction
	CGTCTAGAGCTTATAGTTGTAAATTGATCT
pEPrPDAT1-2	CGGGGTACCCCGATGTCCAACTTGAGACGCAGA	vector construction
	CGTCTAGAGCTTAGAGTTGTAAGTTGATATTAT
pEPrPDAT2	CGGGGTACCCCGATGGCTTCGATTCTTCGGTTTCG	vector construction
	CGTCTAGAGCTCACAGCCTGAGATTTATTCT
35S:PrDGAT1	acgggggacgagctcGGTACCATGGCGACCCCGAATTCG	vector construction
	cttgctcaccatggtGTCGACTTATACACTACTTCTTCCTTTTT
35S:PrDGAT2	acgggggacgagctcGGTACCATGGAGAACGATTCGGGAA	vector construction
	cttgctcaccatggtGTCGACTCACAATATTTTCAATTCAA
35S:PrPDAT1-1	acgggggacgagctcGGTACCATGCCATTAATGCGACGGAGA	vector construction
	cttgctcaccatggtGTCGACTTATAGTTGTAAATTGATCTTCT
35S:PrPDAT1-2	acgggggacgagctcGGTACCATGTCCAACTTGAGACGCAGA	vector construction
	cttgctcaccatggtGTCGACTTAGAGTTGTAAGTTGATATTAT
35S:PrPDAT2	acgggggacgagctcGGTACCATGGCTTCGATTCTTCGGTTTCG	vector construction
	cttgctcaccatggtGTCGACTCACAGCCTGAGATTTATTCT
TRV2:PrDGAT1	AAGGCCTCCATGGGGATCTCCCGATTTTTCCTCTTGCCG	vector construction
	GACATGCCCGGGCCTCGACATACGAGGATAGGTTGGCTGG
TRV2:PrDGAT2	AAGGCCTCCATGGGGATCGTCGTAATACCTGGTGGAGTGC	vector construction
	GACATGCCCGGGCCTCGAGGATGCCGAAAGGGGATTGGAG
TRV2:PrPDAT1-1	AAGGCCTCCATGGGGATCGTGGCGATACTATTTGGGGTGG	vector construction
	GACATGCCCGGGCCTCGATGGGAGCAACAAAACCGAGCAG
TRV2:PrPDAT1-2	AAGGCCTCCATGGGGATCATAGAGACAGAGACGGAGGAGG	vector construction
	GACATGCCCGGGCCTCGACAAGTCCACCTGTAACAATCCC
TRV2:PrPDAT2	AAGGCCTCCATGGGGATCAACGGTTGCTTGAAAGGTGGGG	vector construction
	GACATGCCCGGGCCTCGAGCGGAGATGGGAGGTGATAGGG
TRV1	CAGTCTATACACAGAAACAGA	RT-PCR
	GACGTGTGTACTCAAGGGTT
TRV2	GGCTAACAGTGCTCTTGGTG	RT-PCR
	GTATCGGACCTCCACTCGC
AtActin7	GGAACTGGAATGGTGAAGGCTG	RT-PCR
	CGATTGGATACTTCAGAGTGAGGA
NbL23	TGAGGACAACAATACCCTTG	RT-PCR
	GTCCCATCAGGCCTAATCAA
